# Supplementary material for: Efficient recovery and recycling/upcycling of precious metals using hydrazide-functionalized star-shaped polymers
Source: Nat Commun. 2024 May 8;15:3889. doi: 10.1038/s41467-024-48090-x (PMC11079046; doi:10.1038/s41467-024-48090-x)
Supplement: Supplementary file 3 — Source Data [file 41467_2024_48090_MOESM3_ESM.xlsx]

## Sheet: Fig. 1c
	pH	Zeta potential (mV)
		bPEI	PAAm	L-PAcH	S-PAcH(s)	S-PAcH(L)
	1	54.3 ± 3.7	77.5 ± 0.8	70.4 ± 8.5	70.3 ± 6.5	70.0 ± 61
	2	52.8 ± 2.0	78.2 ± 1.7	45.6 ± 2.2	44.9 ± 2.1	45.8 ± 1.9
	3	51.7 ± 1.5	76.8 ± 1.0	33.4 ± 1.5	34.1 ± 1.8	36.1 ± 1.4
	4	51.1 ± 1.8	76.3 ± 3.4	16.3 ± 2.4	18.0 ± 1.8	19.1 ± 1.8
	5	51.9 ± 0.5	77.7 ± 1.2	6.3 ± 1.2	5.8 ± 2.8	8.4 ± 2.1
	6	52.7 ± 1.2	69.7 ± 1.4	-8.5 ± 0.9	-9.1 ± 0.9	-6.5 ± 0.3
	7	45.4 ± 2.9	60.6 ± 0.9	-11.9 ± 1.7	-14.4 ± 0.4	-10.7 ± 0.7
	8	34.3 ± 2.6	45.3 ± 1.6	-12.9 ± 0.9	-15.1 ± 0.3	-11.0 ± 0.6
	9	21.2 ± 0.9	31.3 ± 1.5	-13.2 ± 2.2	-15.8 ± 1.3	-13.8 ± 0.9
	10	-3.1 ± 2.0	11.5 ± 0.3	-13.5 ± 1.0	-15.6 ± 1.5	-14.7 ± 1.2

## Sheet: Fig. 1e
	Contact time (min)	HR (nm)
		bPEI	PAAm	L-PAcH	S-PAcH(s)	S-PAcH(L)
	0	13.6 ± 0.2	15.4 ± 1.0	16.8 ± 0.8	6.0 ± 0.5	9.8 ± 0.4
	10	58.9 ± 14.4	41.6 ± 16.3	330.4 ± 34.4	1381.7 ± 275.2	42650.5 ± 13160.8
	20	69.6 ± 13.2	52.8 ± 16.9	528.5 ± 69.9	15121.5 ± 4114.7	41508.2 ± 12744.6
	30	75.5 ± 17.9	54.4 ± 17.2	629.4 ± 114.0	31657.2 ± 9822.1	39857.8 ± 11332.4
	40	73.2 ± 11.4	60.5 ± 9.4	732.4 ± 167.2	40169.9 ± 12324.5	42074.6 ± 15892.6
	50	77.3 ± 14.1	57.5 ± 16.1	927.1 ± 221.5	39831.3 ± 10124.9	44108.6 ± 14948.6
	60	77.1 ± 13.2	59.6 ± 10.8	1083 ± 278.8	40739.3 ± 14272.3	49021.5 ± 12133.8

## Sheet: Fig. 1f
	Rotation speed (rpm)	HR (nm)
		L-PAcH	S-PAcH(s)	S-PAcH(L)
	0	1158.4 ± 240.9	41353.8 ± 13486.7	49155.2 ± 10262.3
	20	741.1 ± 165.8	38946.6 ± 13150.0	47059.5 ± 10892.4
	40	651.3 ± 209.3	38465.5 ± 9056.3	47165.7 ± 9025.3
	60	501.8 ± 154.7	37715.1 ± 9046.2	48192.8 ± 10629.0
	80	449.5 ± 148.8	37369.8 ± 10959.8	48891.1 ± 7853.2
	100	410.2 ± 132.9	38056.9 ± 6540.7	47366.8 ± 8915.8
	120	431.8 ± 154.7	37482.2 ± 13455.8	47082.4 ± 10516.3
	140	410.9 ± 170.3	38053.5 ± 9802.3	46910.8 ± 13156.7
	160	431.6 ± 162.5	37059.4 ± 10465.8	48992.2 ± 8496.9
	180	416.5 ± 167.8	38129.3 ± 9506.8	47898.2 ± 9406.7
	200	420.7 ± 148.9	38229.3 ± 9686.6	46985.2 ± 13642.2

## Sheet: Fig. 2d
	q (°)	Intensity
		Au/S-PAcH(L)	Pd/S-PAcH(L)	Pt/S-PAcH(L)	S-PAcH(L)
	10	22	18.3333	82	92.2
	10.02	26	21.6667	86.3333	91.8
	10.04	20	16.6667	89.1667	85.7
	10.06	22	18.3333	80.8333	95
	10.08	16	13.3333	80.5	92.2
	10.1	12	10	80.1667	94.8
	10.12	22	18.3333	87.6667	93.4
	10.14	28	23.3333	83.8333	92
	10.16	20	16.6667	83.1667	95.5
	10.18	18	15	84.6667	95.2
	10.2	16	13.3333	84.3333	90.8
	10.22	22	18.3333	83.6667	98.6
	10.24	22	18.3333	87.3333	97.3
	10.26	18	15	81.3333	93
	10.28	18	15	89.3333	99.9
	10.3	14	11.6667	85.1667	91.9
	10.32	28	23.3333	91.1667	99.2
	10.34	22	18.3333	86.5	92.1
	10.36	22	18.3333	81.3333	96.4
	10.38	26	21.6667	77.1667	100.6
	10.4	16	13.3333	89	97.6
	10.42	28	23.3333	85.6667	95.7
	10.44	28	23.3333	79.6667	101.5
	10.46	24	20	80.3333	103.6
	10.48	28	23.3333	84.5	98.5
	10.5	16	13.3333	85.1667	95.6
	10.52	20	16.6667	79.8333	99.5
	10.54	18	15	83.5	108.5
	10.56	12	10	88	103.6
	10.58	20	16.6667	89.1667	102.8
	10.6	26	21.6667	86.6667	102.4
	10.62	16	13.3333	79.5	104.9
	10.64	12	10	87.6667	99.8
	10.66	24	20	86.1667	105.9
	10.68	14	11.6667	80.8333	101.4
	10.7	16	13.3333	87.6667	100.2
	10.72	16	13.3333	82.3333	99
	10.74	12	10	81.6667	101.1
	10.76	22	18.3333	84.5	108.1
	10.78	26	21.6667	84.8333	102.4
	10.8	28	23.3333	86	103.3
	10.82	12	10	91.5	110.5
	10.84	24	20	82.3333	102.7
	10.86	22	18.3333	89.5	103
	10.88	22	18.3333	82.8333	107.7
	10.9	20	16.6667	85.8333	100.7
	10.92	12	10	90.3333	105.9
	10.94	18	15	85.6667	109.9
	10.96	22	18.3333	84.1667	103.4
	10.98	18	15	86.6667	106.9
	11	22	18.3333	88.8333	103.5
	11.02	16	13.3333	80.6667	109.3
	11.04	28	23.3333	82	109.1
	11.06	20	16.6667	90	109.3
	11.08	24	20	81.3333	106.5
	11.1	20	16.6667	92	107.8
	11.12	14	11.6667	88.5	104.3
	11.14	26	21.6667	83	117.6
	11.16	18	15	91.6667	111.8
	11.18	18	15	80.8333	109.4
	11.2	24	20	80.1667	111
	11.22	24	20	85.6667	112.9
	11.24	18	15	82.8333	107.4
	11.26	18	15	81.3333	111.1
	11.28	16	13.3333	93.1667	117.7
	11.3	22	18.3333	96.5	108.7
	11.32	14	11.6667	82.1667	113.7
	11.34	12	10	82.3333	109.5
	11.36	32	26.6667	80	110.2
	11.38	14	11.6667	80.1667	105.8
	11.4	22	18.3333	82	111.9
	11.42	22	18.3333	87.5	112.8
	11.44	32	26.6667	87.5	112.9
	11.46	14	11.6667	94.5	107.6
	11.48	18	15	86.6667	117.8
	11.5	22	18.3333	83.5	112.4
	11.52	12	10	81.3333	112.9
	11.54	12	10	84.3333	114.1
	11.56	6	5	87.8333	115.5
	11.58	26	21.6667	82.1667	113.9
	11.6	16	13.3333	84.6667	118.9
	11.62	18	15	76.5	109.2
	11.64	22	18.3333	89.8333	112.7
	11.66	26	21.6667	83.1667	109.7
	11.68	30	25	81.5	111.2
	11.7	22	18.3333	82	113.9
	11.72	20	16.6667	85.3333	117.8
	11.74	24	20	85.1667	118.2
	11.76	18	15	91.8333	118.3
	11.78	26	21.6667	85.5	112.1
	11.8	18	15	87.6667	121.1
	11.82	10	8.33333	87.8333	116.2
	11.84	16	13.3333	80.6667	118.3
	11.86	20	16.6667	92.5	121.5
	11.88	28	23.3333	85	116.8
	11.9	26	21.6667	89.3333	110.7
	11.92	20	16.6667	88.3333	118
	11.94	22	18.3333	80.3333	114.9
	11.96	34	28.3333	86.1667	112.2
	11.98	22	18.3333	89	120.3
	12	14	11.6667	85.6667	114.1
	12.02	28	23.3333	81.6667	121.2
	12.04	18	15	81.3333	117.6
	12.06	18	15	81.3333	115.3
	12.08	22	18.3333	82.5	115.6
	12.1	20	16.6667	87.1667	121.7
	12.12	34	28.3333	79.8333	119.5
	12.14	20	16.6667	80.5	115
	12.16	30	25	81.1667	119
	12.18	20	16.6667	79	122.4
	12.2	22	18.3333	90.3333	124.3
	12.22	24	20	85.3333	123.6
	12.24	34	28.3333	85.6667	119.7
	12.26	28	23.3333	90	117.3
	12.28	22	18.3333	86	116.5
	12.3	22	18.3333	84.6667	115.1
	12.32	30	25	81	121.4
	12.34	24	20	86.6667	122.4
	12.36	26	21.6667	86.1667	119.1
	12.38	18	15	84.6667	124.3
	12.4	22	18.3333	88.8333	119.6
	12.42	18	15	87.3333	127.4
	12.44	22	18.3333	80.3333	118.4
	12.46	18	15	86.8333	119.9
	12.48	14	11.6667	90.3333	117.9
	12.5	12	10	90.8333	127.2
	12.52	14	11.6667	86.5	125.3
	12.54	32	26.6667	84.6667	120.7
	12.56	26	21.6667	84.8333	120.6
	12.58	22	18.3333	88.6667	118.4
	12.6	22	18.3333	83.8333	122.5
	12.62	28	23.3333	81.5	122.9
	12.64	22	18.3333	88.3333	121.1
	12.66	18	15	87	119.4
	12.68	18	15	91.5	122.1
	12.7	32	26.6667	90.1667	124.1
	12.72	22	18.3333	79.8333	124.2
	12.74	22	18.3333	92.5	125.9
	12.76	26	21.6667	83	119.6
	12.78	14	11.6667	93.8333	120.4
	12.8	20	16.6667	82.6667	124.4
	12.82	20	16.6667	88	121.4
	12.84	30	25	92.5	127.3
	12.86	24	20	88.5	119.3
	12.88	24	20	89.5	126
	12.9	20	16.6667	87.6667	119.7
	12.92	26	21.6667	82.1667	134
	12.94	24	20	84.6667	121.5
	12.96	20	16.6667	83.1667	127.5
	12.98	28	23.3333	84.1667	123.9
	13	20	16.6667	87.1667	120.4
	13.02	26	21.6667	89.1667	126.8
	13.04	24	20	87.6667	118.4
	13.06	22	18.3333	86.5	127.2
	13.08	22	18.3333	91.5	120.2
	13.1	16	13.3333	90.6667	114.8
	13.12	26	21.6667	88.8333	126.7
	13.14	26	21.6667	88	126.7
	13.16	20	16.6667	86.5	126.8
	13.18	14	11.6667	96.1667	124
	13.2	6	5	87.3333	121.9
	13.22	26	21.6667	88.6667	124.8
	13.24	22	18.3333	85	124
	13.26	18	15	88.5	125
	13.28	22	18.3333	96.6667	123.7
	13.3	28	23.3333	84.5	123
	13.32	22	18.3333	90.8333	123.3
	13.34	22	18.3333	85	123.1
	13.36	20	16.6667	96.6667	122.3
	13.38	18	15	83.1667	126.2
	13.4	14	11.6667	87.3333	129
	13.42	26	21.6667	83.8333	123.9
	13.44	30	25	91	125.4
	13.46	10	8.33333	96.1667	124.1
	13.48	22	18.3333	98.6667	126.7
	13.5	18	15	93.6667	125.7
	13.52	18	15	85.1667	122.5
	13.54	20	16.6667	95.8333	120.1
	13.56	14	11.6667	90.5	122.9
	13.58	18	15	89.3333	125.8
	13.6	30	25	94.6667	127.4
	13.62	22	18.3333	89.6667	124.1
	13.64	26	21.6667	86.3333	124.3
	13.66	48	40	92.6667	118.6
	13.68	20	16.6667	85.5	120.7
	13.7	30	25	88.1667	125.9
	13.72	18	15	86.1667	126.5
	13.74	14	11.6667	86.6667	128.2
	13.76	22	18.3333	95.8333	123.8
	13.78	22	18.3333	87	130.2
	13.8	24	20	91.1667	127.1
	13.82	28	23.3333	84	130.4
	13.84	26	21.6667	91.6667	127.9
	13.86	10	8.33333	88.6667	127.3
	13.88	26	21.6667	86.6667	124.7
	13.9	18	15	94.8333	125.7
	13.92	28	23.3333	96.6667	128.1
	13.94	16	13.3333	85.8333	126.9
	13.96	28	23.3333	96.1667	126.6
	13.98	20	16.6667	96.3333	120.5
	14	32	26.6667	87.5	123.2
	14.02	22	18.3333	93.1667	122.2
	14.04	14	11.6667	79	129.2
	14.06	22	18.3333	90.3333	125.9
	14.08	10	8.33333	93.1667	122.6
	14.1	12	10	84	127.7
	14.12	20	16.6667	93.8333	116.8
	14.14	30	25	92.3333	128.9
	14.16	30	25	89.5	125.2
	14.18	22	18.3333	86.8333	124
	14.2	14	11.6667	93.6667	122
	14.22	30	25	96.3333	130.4
	14.24	24	20	93.5	126.4
	14.26	28	23.3333	92.6667	123.4
	14.28	20	16.6667	86.5	124.7
	14.3	32	26.6667	90.1667	125.5
	14.32	26	21.6667	94	122.7
	14.34	18	15	93	123.8
	14.36	18	15	92.1667	121
	14.38	20	16.6667	97.6667	122
	14.4	14	11.6667	89.6667	135
	14.42	26	21.6667	92.1667	118.4
	14.44	22	18.3333	92.8333	121.4
	14.46	16	13.3333	98	128.3
	14.48	20	16.6667	89.3333	127.5
	14.5	32	26.6667	87.8333	121.1
	14.52	28	23.3333	97	128.7
	14.54	40	33.3333	85.6667	125.1
	14.56	30	25	93.3333	128.8
	14.58	20	16.6667	93.5	123.3
	14.6	26	21.6667	96	128.9
	14.62	22	18.3333	93.5	126.9
	14.64	30	25	96.1667	131.5
	14.66	22	18.3333	92.1667	123.3
	14.68	26	21.6667	95.6667	126.7
	14.7	40	33.3333	92.8333	119.7
	14.72	18	15	101.5	122.3
	14.74	20	16.6667	88.6667	132.4
	14.76	30	25	105.167	123.4
	14.78	42	35	94.3333	121.1
	14.8	28	23.3333	100.167	129.9
	14.82	22	18.3333	92.1667	130.6
	14.84	28	23.3333	95.5	124.7
	14.86	32	26.6667	102.667	114.9
	14.88	20	16.6667	102	128
	14.9	14	11.6667	100	123
	14.92	26	21.6667	97.3333	128
	14.94	36	30	91.6667	122.4
	14.96	40	33.3333	100.667	122
	14.98	18	15	96.8333	126.7
	15	44	36.6667	96.3333	120
	15.02	24	20	98.6667	120.7
	15.04	34	28.3333	94.8333	130
	15.06	40	33.3333	100	129.4
	15.08	28	23.3333	108.167	125
	15.1	30	25	92.5	122.1
	15.12	22	18.3333	95.8333	122.3
	15.14	22	18.3333	103.833	131.6
	15.16	30	25	95	128.7
	15.18	20	16.6667	103.667	124
	15.2	38	31.6667	94.5	120
	15.22	26	21.6667	94.8333	120.6
	15.24	30	25	97.5	125.4
	15.26	26	21.6667	98.5	127.7
	15.28	34	28.3333	97.5	129.6
	15.3	38	31.6667	98.3333	125.8
	15.32	34	28.3333	98.8333	127.6
	15.34	38	31.6667	95.6667	125.7
	15.36	42	35	94.3333	118
	15.38	32	26.6667	102	123.1
	15.4	36	30	104.833	127.8
	15.42	16	13.3333	97	124.7
	15.44	30	25	101.833	120
	15.46	32	26.6667	105.667	124.2
	15.48	32	26.6667	99.8333	125.5
	15.5	24	20	91.8333	129.9
	15.52	34	28.3333	106.5	129.3
	15.54	40	33.3333	100.167	134
	15.56	22	18.3333	103.667	125.6
	15.58	34	28.3333	103.167	127.1
	15.6	22	18.3333	103.833	128.8
	15.62	36	30	102.833	131.8
	15.64	38	31.6667	96.8333	125.5
	15.66	32	26.6667	108	118.1
	15.68	36	30	104.833	120.9
	15.7	20	16.6667	107.667	132.1
	15.72	40	33.3333	99.1667	128.2
	15.74	30	25	98.1667	130.1
	15.76	38	31.6667	96.3333	130.7
	15.78	28	23.3333	97.1667	127.8
	15.8	28	23.3333	103	126.3
	15.82	20	16.6667	97.8333	126.4
	15.84	32	26.6667	108.833	133.9
	15.86	46	38.3333	106	126.2
	15.88	34	28.3333	99.1667	127.8
	15.9	38	31.6667	97.5	127.1
	15.92	44	36.6667	104.333	131.9
	15.94	32	26.6667	109.667	126
	15.96	30	25	98.6667	127.5
	15.98	30	25	101.333	124.9
	16	26	21.6667	111.5	129.4
	16.02	32	26.6667	103.167	124.4
	16.04	34	28.3333	106.5	127.4
	16.06	36	30	108.167	127.1
	16.08	28	23.3333	105.5	125.1
	16.1	34	28.3333	113.333	130.6
	16.12	24	20	96.8333	125.9
	16.14	32	26.6667	103.667	135.1
	16.16	44	36.6667	108.5	132.6
	16.18	36	30	104.833	127.8
	16.2	32	26.6667	101.5	136.8
	16.22	30	25	113.333	130.9
	16.24	46	38.3333	106.167	129.8
	16.26	42	35	104	129
	16.28	40	33.3333	100	124.5
	16.3	38	31.6667	101.833	127.7
	16.32	32	26.6667	104.833	133.3
	16.34	32	26.6667	104.5	131.9
	16.36	30	25	100.5	131
	16.38	52	43.3333	109.333	132.2
	16.4	38	31.6667	107.333	131.1
	16.42	46	38.3333	110.833	128.1
	16.44	48	40	103.667	128.4
	16.46	36	30	106.667	127.7
	16.48	38	31.6667	103.667	131.1
	16.5	30	25	108	126.2
	16.52	34	28.3333	99.1667	135.5
	16.54	34	28.3333	110.5	126.7
	16.56	32	26.6667	99.8333	127.6
	16.58	44	36.6667	106.333	132.4
	16.6	44	36.6667	108.667	128.4
	16.62	40	33.3333	114.5	127.3
	16.64	36	30	105.333	137.7
	16.66	40	33.3333	106.333	132.9
	16.68	32	26.6667	105.667	136.4
	16.7	40	33.3333	105.5	135.7
	16.72	42	35	111.5	135.3
	16.74	56	46.6667	105.167	131.7
	16.76	42	35	102.167	131.6
	16.78	40	33.3333	114.167	127.7
	16.8	36	30	109.833	130.2
	16.82	16	13.3333	107.333	136.8
	16.84	52	43.3333	113.667	132.8
	16.86	48	40	104	124.2
	16.88	54	45	114.5	132.3
	16.9	48	40	107.167	135.8
	16.92	56	46.6667	103.833	133
	16.94	50	41.6667	108.333	126.5
	16.96	44	36.6667	112.5	129.9
	16.98	36	30	109	137.1
	17	30	25	110.167	130.8
	17.02	50	41.6667	106.5	129.7
	17.04	30	25	119.333	131.4
	17.06	40	33.3333	110.667	130.5
	17.08	42	35	104.5	134.8
	17.1	38	31.6667	110.833	131.5
	17.12	46	38.3333	111.333	130.3
	17.14	40	33.3333	110.167	127.6
	17.16	48	40	109.5	132.1
	17.18	48	40	108.167	134.2
	17.2	52	43.3333	108	133.7
	17.22	38	31.6667	103.833	131.9
	17.24	44	36.6667	113.333	139.5
	17.26	58	48.3333	106.667	132.9
	17.28	54	45	119.833	133.2
	17.3	62	51.6667	112.167	136.4
	17.32	54	45	115.5	135.5
	17.34	58	48.3333	116.833	132
	17.36	56	46.6667	111.5	133.6
	17.38	38	31.6667	111.333	134.8
	17.4	56	46.6667	108.667	136.9
	17.42	54	45	109.667	132.3
	17.44	36	30	117.167	127.9
	17.46	46	38.3333	108.667	134.7
	17.48	44	36.6667	113	135.3
	17.5	56	46.6667	111.5	131.5
	17.52	52	43.3333	109.5	140.6
	17.54	66	55	109.333	132.1
	17.56	54	45	113.5	139.3
	17.58	54	45	110	133.4
	17.6	52	43.3333	108.167	133.6
	17.62	36	30	110.167	137.2
	17.64	44	36.6667	110	133.6
	17.66	50	41.6667	118.167	135
	17.68	44	36.6667	105	133.7
	17.7	46	38.3333	115.167	141.3
	17.72	58	48.3333	106.333	135.4
	17.74	52	43.3333	108.667	134.2
	17.76	56	46.6667	112	136.4
	17.78	48	40	111.833	135.9
	17.8	42	35	111.167	142.7
	17.82	66	55	116	136.5
	17.84	54	45	110	141.8
	17.86	48	40	106.5	133.3
	17.88	48	40	109.167	135
	17.9	46	38.3333	110.667	141.8
	17.92	60	50	108.167	140.7
	17.94	52	43.3333	107.333	139.9
	17.96	62	51.6667	119	144.3
	17.98	62	51.6667	106.333	143.4
	18	68	56.6667	118.333	135.6
	18.02	52	43.3333	112.167	135.7
	18.04	56	46.6667	114	134.2
	18.06	46	38.3333	112.333	140.9
	18.08	48	40	105.167	141.4
	18.1	46	38.3333	109.5	141.9
	18.12	52	43.3333	111.333	143.4
	18.14	58	48.3333	113.5	142.8
	18.16	66	55	112.667	142.6
	18.18	62	51.6667	108.5	148.8
	18.2	56	46.6667	114.5	140.6
	18.22	56	46.6667	113	143
	18.24	50	41.6667	119.333	139.3
	18.26	66	55	114.167	140.9
	18.28	56	46.6667	112.167	150.2
	18.3	46	38.3333	107.833	143.7
	18.32	60	50	105.833	144.3
	18.34	64	53.3333	113.667	148.4
	18.36	64	53.3333	120.5	141.8
	18.38	62	51.6667	115.167	149.7
	18.4	48	40	116.333	144
	18.42	56	46.6667	111.833	150.1
	18.44	42	35	104.5	142.5
	18.46	50	41.6667	112	141.8
	18.48	58	48.3333	107	136.6
	18.5	56	46.6667	110.5	150.4
	18.52	56	46.6667	113	142.4
	18.54	60	50	112.333	142.1
	18.56	68	56.6667	111.333	142.6
	18.58	62	51.6667	116.167	142.7
	18.6	50	41.6667	111.833	149.7
	18.62	46	38.3333	108	139.2
	18.64	58	48.3333	110.333	147.1
	18.66	80	66.6667	112.833	138
	18.68	64	53.3333	112.833	150.2
	18.7	78	65	105.833	151.7
	18.72	70	58.3333	116.5	145
	18.74	56	46.6667	108	149.8
	18.76	56	46.6667	108	143.2
	18.78	66	55	112.167	146.9
	18.8	72	60	113.5	152.2
	18.82	56	46.6667	111.833	151.5
	18.84	64	53.3333	101.5	148.3
	18.86	72	60	117.5	151.5
	18.88	70	58.3333	109.5	149.3
	18.9	80	66.6667	115.5	140.8
	18.92	58	48.3333	118.833	145.4
	18.94	50	41.6667	111.833	155.9
	18.96	66	55	103.833	146.3
	18.98	82	68.3333	107.167	144.1
	19	74	61.6667	114	140
	19.02	74	61.6667	104	143
	19.04	84	70	106.5	149.6
	19.06	54	45	109.333	145.6
	19.08	58	48.3333	108.333	150
	19.1	56	46.6667	111.167	149.1
	19.12	74	61.6667	103.833	146.2
	19.14	84	70	108.333	156.5
	19.16	70	58.3333	111.667	155
	19.18	78	65	110.667	142.4
	19.2	68	56.6667	107.167	153.3
	19.22	62	51.6667	109	150.2
	19.24	76	63.3333	106.167	152.2
	19.26	84	70	110	144.4
	19.28	76	63.3333	103.333	146.5
	19.3	82	68.3333	109.667	149.8
	19.32	80	66.6667	115.667	148
	19.34	84	70	114.5	152.2
	19.36	86	71.6667	106	147.5
	19.38	56	46.6667	113.333	157.3
	19.4	62	51.6667	107.833	149.1
	19.42	70	58.3333	103.5	156
	19.44	82	68.3333	114.833	149.5
	19.46	76	63.3333	110	153.7
	19.48	74	61.6667	111.333	151.1
	19.5	70	58.3333	110.167	155.2
	19.52	84	70	120.333	149.7
	19.54	84	70	110.667	148.5
	19.56	86	71.6667	116.333	161.3
	19.58	76	63.3333	108.167	152.6
	19.6	60	50	111.833	153.7
	19.62	66	55	106.833	150.7
	19.64	66	55	114	147.6
	19.66	78	65	109.667	154.3
	19.68	80	66.6667	112.333	161.1
	19.7	82	68.3333	107.667	156.9
	19.72	72	60	113.167	159
	19.74	68	56.6667	103	158.1
	19.76	92	76.6667	105	159
	19.78	76	63.3333	106.5	158.7
	19.8	72	60	120.167	154.9
	19.82	82	68.3333	114.833	152.9
	19.84	96	80	100.833	156
	19.86	78	65	106.167	151.3
	19.88	84	70	105.667	154.9
	19.9	82	68.3333	108	157.5
	19.92	94	78.3333	107.333	165.9
	19.94	86	71.6667	113	172.3
	19.96	74	61.6667	109.333	157.1
	19.98	72	60	108.667	161
	20	74	61.6667	111	157.3
	20.02	90	75	116.333	162.8
	20.04	72	60	111	163.9
	20.06	80	66.6667	111	161
	20.08	88	73.3333	103.833	161.1
	20.1	84	70	110.667	160.4
	20.12	84	70	109	164.1
	20.14	84	70	115.667	167.2
	20.16	78	65	115	164.8
	20.18	84	70	106.833	164.1
	20.2	66	55	100	168.7
	20.22	80	66.6667	104.167	161
	20.24	78	65	115.167	161.3
	20.26	80	66.6667	112	164
	20.28	80	66.6667	113.833	165
	20.3	96	80	112	164.9
	20.32	84	70	110.167	162.6
	20.34	68	56.6667	105	164.7
	20.36	84	70	118	166
	20.38	78	65	108	165.9
	20.4	72	60	108.5	163
	20.42	88	73.3333	105.667	165.6
	20.44	88	73.3333	104.333	163.4
	20.46	88	73.3333	110.833	161.5
	20.48	72	60	108.167	170.5
	20.5	64	53.3333	108.5	165.8
	20.52	78	65	99.8333	161
	20.54	92	76.6667	108.167	171.3
	20.56	94	78.3333	108.333	167.2
	20.58	66	55	103.5	168
	20.6	74	61.6667	116.5	165.9
	20.62	92	76.6667	109.667	170.8
	20.64	76	63.3333	110.667	171.9
	20.66	84	70	103	171.5
	20.68	68	56.6667	107.5	164.4
	20.7	80	66.6667	109.667	167.5
	20.72	98	81.6667	99.1667	169.2
	20.74	90	75	100.333	178.9
	20.76	92	76.6667	110.333	163.8
	20.78	94	78.3333	104	172.3
	20.8	78	65	107.333	175.8
	20.82	86	71.6667	100.5	176
	20.84	108	90	108.333	164.6
	20.86	88	73.3333	109.5	172.6
	20.88	84	70	113.667	170
	20.9	86	71.6667	105.667	169.4
	20.92	90	75	102.833	174.8
	20.94	76	63.3333	102.667	169.4
	20.96	98	81.6667	109.667	164.9
	20.98	110	91.6667	100.167	178.1
	21	104	86.6667	105.833	181.7
	21.02	116	96.6667	103.5	174.2
	21.04	116	96.6667	103.167	174.7
	21.06	84	70	105	162.3
	21.08	74	61.6667	109.667	178.6
	21.1	90	75	105.333	173.8
	21.12	82	68.3333	103.5	170.3
	21.14	100	83.3333	100.833	176.9
	21.16	94	78.3333	104	173.9
	21.18	82	68.3333	103.5	177.5
	21.2	78	65	109	179.5
	21.22	88	73.3333	105.833	171.9
	21.24	98	81.6667	107.667	169.8
	21.26	92	76.6667	100	181.1
	21.28	112	93.3333	106.667	179.6
	21.3	120	100	106	178.4
	21.32	96	80	101.5	179.2
	21.34	88	73.3333	109	165.6
	21.36	98	81.6667	104.333	175
	21.38	106	88.3333	107.5	180
	21.4	94	78.3333	103	178.8
	21.42	84	70	97.3333	181.8
	21.44	84	70	108.667	175.2
	21.46	84	70	102.833	185.4
	21.48	86	71.6667	106.5	182
	21.5	100	83.3333	108.833	183.1
	21.52	98	81.6667	109.5	183.6
	21.54	100	83.3333	105.667	183.9
	21.56	112	93.3333	107.5	178.9
	21.58	102	85	104.167	175.3
	21.6	92	76.6667	107.667	190.1
	21.62	92	76.6667	96.8333	187.2
	21.64	94	78.3333	97.1667	181.3
	21.66	112	93.3333	104.667	187.3
	21.68	100	83.3333	103.167	183.5
	21.7	108	90	92.5	181.9
	21.72	108	90	107.667	172.3
	21.74	92	76.6667	102.167	195.4
	21.76	98	81.6667	108.167	180.3
	21.78	106	88.3333	104.167	184.6
	21.8	92	76.6667	94.8333	180
	21.82	94	78.3333	103.667	193.3
	21.84	106	88.3333	101.667	184.1
	21.86	98	81.6667	106.833	194
	21.88	106	88.3333	101.333	187.5
	21.9	108	90	100.667	187
	21.92	98	81.6667	98.3333	182.4
	21.94	90	75	107.333	183
	21.96	92	76.6667	103.5	188
	21.98	88	73.3333	101.833	185.6
	22	88	73.3333	98	188
	22.02	98	81.6667	110.333	187.3
	22.04	98	81.6667	97.8333	188.7
	22.06	92	76.6667	96.6667	191.6
	22.08	82	68.3333	103.333	193
	22.1	92	76.6667	96	179.4
	22.12	102	85	106.167	191.1
	22.14	108	90	105	186
	22.16	114	95	105.167	180.1
	22.18	94	78.3333	95.6667	185.5
	22.2	96	80	100.667	184.8
	22.22	106	88.3333	101.333	181.7
	22.24	114	95	102.667	194.6
	22.26	98	81.6667	97.6667	186.8
	22.28	96	80	114	198.3
	22.3	96	80	107.667	182.8
	22.32	92	76.6667	98.1667	180.3
	22.34	92	76.6667	96	183.7
	22.36	88	73.3333	107	198.5
	22.38	92	76.6667	101	191.5
	22.4	114	95	93.8333	189.4
	22.42	128	106.667	101.833	184.3
	22.44	124	103.333	91.1667	188.7
	22.46	116	96.6667	97.5	187.9
	22.48	94	78.3333	106.167	191.6
	22.5	82	68.3333	100.667	193.4
	22.52	118	98.3333	99.6667	186.4
	22.54	114	95	101	183.3
	22.56	102	85	105.5	187.1
	22.58	116	96.6667	101.833	190.3
	22.6	112	93.3333	105.833	187.6
	22.62	90	75	99.3333	199.5
	22.64	110	91.6667	97.5	193.9
	22.66	106	88.3333	100.833	187.4
	22.68	102	85	97	194.4
	22.7	100	83.3333	101.667	192.5
	22.72	100	83.3333	94.3333	191.3
	22.74	98	81.6667	95.8333	182.5
	22.76	112	93.3333	100.667	186.9
	22.78	112	93.3333	105.667	195
	22.8	108	90	100.333	182.6
	22.82	104	86.6667	94.6667	191.5
	22.84	100	83.3333	96.3333	196.2
	22.86	112	93.3333	96.1667	196.5
	22.88	116	96.6667	107.167	187.9
	22.9	120	100	91.3333	184.3
	22.92	120	100	99.1667	189.7
	22.94	122	101.667	95.8333	187.6
	22.96	122	101.667	93.8333	187
	22.98	128	106.667	98	187.4
	23	114	95	92.8333	196.8
	23.02	100	83.3333	105.167	190.8
	23.04	114	95	101	181.9
	23.06	112	93.3333	99.6667	189.8
	23.08	112	93.3333	95.1667	183.4
	23.1	96	80	97.6667	185.8
	23.12	96	80	97.1667	189.6
	23.14	104	86.6667	94.8333	195.3
	23.16	106	88.3333	105.833	192.1
	23.18	104	86.6667	95.8333	187.1
	23.2	114	95	96.5	185.9
	23.22	100	83.3333	102.833	186.8
	23.24	96	80	95.8333	195.6
	23.26	106	88.3333	101.333	181.2
	23.28	104	86.6667	99.3333	192.8
	23.3	106	88.3333	98.1667	187
	23.32	110	91.6667	95	182.3
	23.34	108	90	100.667	184
	23.36	98	81.6667	101	185.7
	23.38	88	73.3333	95.6667	180.4
	23.4	94	78.3333	93	187.8
	23.42	114	95	96.3333	178.6
	23.44	116	96.6667	101	189.6
	23.46	130	108.333	101.5	188.6
	23.48	110	91.6667	107.167	180
	23.5	98	81.6667	94.6667	189.9
	23.52	104	86.6667	93.8333	180.6
	23.54	106	88.3333	99.5	185.7
	23.56	106	88.3333	105.667	183.7
	23.58	102	85	91.8333	185.1
	23.6	104	86.6667	102.5	180.9
	23.62	118	98.3333	97.1667	194.5
	23.64	116	96.6667	92.5	180.8
	23.66	102	85	94.6667	190.5
	23.68	84	70	97.6667	184.9
	23.7	82	68.3333	94.3333	184.9
	23.72	114	95	89.8333	187.8
	23.74	122	101.667	94.6667	184.4
	23.76	116	96.6667	96	176
	23.78	112	93.3333	98.1667	184.6
	23.8	90	75	96.3333	189
	23.82	98	81.6667	99.5	189.3
	23.84	114	95	86.1667	180.5
	23.86	102	85	100.667	178
	23.88	92	76.6667	103	183.5
	23.9	112	93.3333	98.8333	185.3
	23.92	106	88.3333	105.5	175.6
	23.94	100	83.3333	90.3333	185.2
	23.96	112	93.3333	87.1667	186.8
	23.98	126	105	94.8333	182
	24	128	106.667	99.1667	186.2
	24.02	124	103.333	95.8333	178.3
	24.04	120	100	98	179.7
	24.06	104	86.6667	90.6667	175.9
	24.08	104	86.6667	97.1667	183.5
	24.1	136	113.333	95	178.1
	24.12	130	108.333	94.8333	182.6
	24.14	112	93.3333	98.3333	179.5
	24.16	110	91.6667	95.6667	177.7
	24.18	110	91.6667	97.3333	175.9
	24.2	100	83.3333	99.8333	178.9
	24.22	118	98.3333	98	175.7
	24.24	128	106.667	94.3333	178.9
	24.26	108	90	96	184.6
	24.28	118	98.3333	98	177.8
	24.3	116	96.6667	93.1667	175.8
	24.32	108	90	99.1667	177.9
	24.34	110	91.6667	92	184.5
	24.36	98	81.6667	91.3333	174.5
	24.38	114	95	101.833	177.1
	24.4	104	86.6667	99.6667	172.4
	24.42	110	91.6667	97.1667	175.8
	24.44	128	106.667	99.5	180.1
	24.46	122	101.667	97.6667	172.8
	24.48	118	98.3333	87.5	175.7
	24.5	120	100	96.5	175.1
	24.52	104	86.6667	91.1667	172
	24.54	108	90	89.6667	176.1
	24.56	122	101.667	90.1667	171.6
	24.58	102	85	85.3333	176.5
	24.6	98	81.6667	94.8333	176.1
	24.62	108	90	87.8333	176
	24.64	102	85	90.5	165.2
	24.66	104	86.6667	92.3333	170.4
	24.68	112	93.3333	90.5	173.9
	24.7	108	90	94.1667	169.9
	24.72	102	85	93.3333	173.8
	24.74	100	83.3333	87.6667	166.2
	24.76	102	85	93.8333	170.2
	24.78	122	101.667	86.8333	167
	24.8	138	115	87.1667	173.6
	24.82	118	98.3333	93.5	176
	24.84	110	91.6667	94.3333	174.6
	24.86	98	81.6667	94.3333	163.1
	24.88	108	90	90	165.2
	24.9	126	105	89.3333	159
	24.92	126	105	100.833	169.9
	24.94	122	101.667	96.5	166.4
	24.96	118	98.3333	86.5	167.2
	24.98	108	90	86.6667	169.2
	25	90	75	93.5	166.9
	25.02	100	83.3333	86.8333	158.6
	25.04	106	88.3333	91.8333	168.5
	25.06	90	75	91.5	163.1
	25.08	108	90	90.5	168.8
	25.1	122	101.667	92.6667	161.5
	25.12	108	90	84.5	160.6
	25.14	124	103.333	98.6667	166.6
	25.16	116	96.6667	92.8333	170.1
	25.18	120	100	87.8333	157.1
	25.2	120	100	97.1667	163.8
	25.22	106	88.3333	94.6667	160.6
	25.24	108	90	96.6667	157.5
	25.26	102	85	89	166.9
	25.28	98	81.6667	95.6667	158.9
	25.3	108	90	90.5	160.1
	25.32	112	93.3333	91.1667	156.6
	25.34	112	93.3333	87.1667	151.2
	25.36	116	96.6667	94	159.4
	25.38	98	81.6667	91	157.4
	25.4	90	75	89.3333	158.6
	25.42	110	91.6667	91	160.8
	25.44	124	103.333	87.3333	161.4
	25.46	124	103.333	86.8333	153
	25.48	122	101.667	88.8333	154.9
	25.5	104	86.6667	84.1667	157.3
	25.52	88	73.3333	93.1667	161.2
	25.54	106	88.3333	92.5	155.5
	25.56	112	93.3333	94.1667	153.2
	25.58	94	78.3333	87.3333	153.8
	25.6	92	76.6667	91.3333	165
	25.62	100	83.3333	91.5	155.6
	25.64	96	80	93	151.3
	25.66	102	85	89.8333	152.1
	25.68	114	95	89	155.6
	25.7	102	85	93.3333	155
	25.72	92	76.6667	87.1667	153.4
	25.74	106	88.3333	86.8333	151.9
	25.76	108	90	89.6667	150.9
	25.78	86	71.6667	101	151.1
	25.8	86	71.6667	88.8333	149.1
	25.82	100	83.3333	96.1667	155.5
	25.84	108	90	91.5	152.6
	25.86	106	88.3333	92.6667	154.2
	25.88	96	80	91	154.4
	25.9	88	73.3333	93.5	150
	25.92	106	88.3333	92.3333	155.4
	25.94	106	88.3333	90.6667	149.2
	25.96	94	78.3333	85	153.1
	25.98	86	71.6667	90	143.6
	26	96	80	85.5	146.2
	26.02	114	95	87.1667	151.9
	26.04	118	98.3333	88.1667	154.7
	26.06	106	88.3333	90	150.8
	26.08	100	83.3333	81.6667	156.9
	26.1	112	93.3333	84.8333	144.5
	26.12	110	91.6667	88.8333	148.5
	26.14	102	85	84.5	144.4
	26.16	106	88.3333	83	146.1
	26.18	102	85	90	141.7
	26.2	110	91.6667	83.1667	150.1
	26.22	112	93.3333	91.6667	147.5
	26.24	98	81.6667	88.8333	140.1
	26.26	102	85	92.1667	151.9
	26.28	102	85	90.8333	144.6
	26.3	110	91.6667	87.5	149.6
	26.32	102	85	91.8333	145.6
	26.34	104	86.6667	83	138.1
	26.36	100	83.3333	87	141
	26.38	100	83.3333	86.5	142.4
	26.4	112	93.3333	91.5	140.5
	26.42	108	90	85.3333	146
	26.44	110	91.6667	91.3333	144.9
	26.46	110	91.6667	90	137.1
	26.48	112	93.3333	82.3333	142.4
	26.5	118	98.3333	88.8333	144.8
	26.52	98	81.6667	89.6667	143
	26.54	98	81.6667	87	139.8
	26.56	108	90	87.8333	141.2
	26.58	112	93.3333	88.3333	142.4
	26.6	110	91.6667	84.8333	135.7
	26.62	112	93.3333	93.8333	137.7
	26.64	106	88.3333	90	133.5
	26.66	102	85	85.6667	135.6
	26.68	106	88.3333	87.8333	138.4
	26.7	104	86.6667	88.8333	134.3
	26.72	104	86.6667	85.5	134.1
	26.74	92	76.6667	90.3333	132.1
	26.76	96	80	88.5	135.4
	26.78	102	85	86	133.2
	26.8	92	76.6667	89.6667	135.2
	26.82	96	80	84.6667	132
	26.84	112	93.3333	85.3333	135.5
	26.86	96	80	87.5	136.6
	26.88	92	76.6667	84.5	138.9
	26.9	96	80	84.3333	134.7
	26.92	102	85	87.3333	138.2
	26.94	90	75	80.8333	130.2
	26.96	78	65	86.8333	141.4
	26.98	102	85	86.8333	136
	27	102	85	83.8333	132.3
	27.02	98	81.6667	85.3333	128
	27.04	104	86.6667	89	125.8
	27.06	104	86.6667	83.5	135.7
	27.08	116	96.6667	80.6667	135.9
	27.1	112	93.3333	86	125.1
	27.12	90	75	89.3333	127.4
	27.14	90	75	84.8333	129
	27.16	90	75	87.3333	130.5
	27.18	98	81.6667	79.6667	125.8
	27.2	98	81.6667	87.1667	132.7
	27.22	82	68.3333	82.1667	126.5
	27.24	88	73.3333	87.5	137
	27.26	108	90	85.3333	124.2
	27.28	118	98.3333	88.8333	132
	27.3	100	83.3333	85.3333	129
	27.32	92	76.6667	88.1667	125.7
	27.34	92	76.6667	85.8333	127.5
	27.36	86	71.6667	89.6667	130.4
	27.38	96	80	84.5	128
	27.4	98	81.6667	85.6667	129.7
	27.42	86	71.6667	89.3333	125.8
	27.44	98	81.6667	85.5	123
	27.46	116	96.6667	82.6667	125.8
	27.48	108	90	87.8333	120.4
	27.5	102	85	88.5	129
	27.52	102	85	85.8333	128.3
	27.54	104	86.6667	88.3333	122.5
	27.56	96	80	87.1667	126.3
	27.58	88	73.3333	92.1667	124
	27.6	90	75	88	131
	27.62	110	91.6667	86.3333	124.5
	27.64	92	76.6667	85.8333	127
	27.66	102	85	89.6667	123.1
	27.68	100	83.3333	89.3333	127.7
	27.7	100	83.3333	83.8333	128.3
	27.72	100	83.3333	89.1667	117.7
	27.74	108	90	81.5	121
	27.76	96	80	89	122.2
	27.78	88	73.3333	81.6667	121.8
	27.8	102	85	89.8333	124.1
	27.82	92	76.6667	81.6667	118.7
	27.84	94	78.3333	81.6667	125.8
	27.86	86	71.6667	82.3333	125.2
	27.88	96	80	83	126.2
	27.9	92	76.6667	86.5	117.4
	27.92	94	78.3333	89.6667	118.6
	27.94	96	80	85.5	124
	27.96	104	86.6667	87.1667	117.3
	27.98	94	78.3333	89.1667	120.4
	28	90	75	82.8333	126.8
	28.02	78	65	82.1667	119
	28.04	84	70	89.3333	118
	28.06	78	65	85.1667	123.1
	28.08	92	76.6667	83	121.9
	28.1	100	83.3333	86.6667	125.8
	28.12	124	103.333	84.3333	116.2
	28.14	110	91.6667	91	122.8
	28.16	92	76.6667	82.3333	118
	28.18	98	81.6667	85	122.6
	28.2	118	98.3333	87.8333	110.8
	28.22	114	95	80.3333	122.1
	28.24	114	95	82.3333	118.4
	28.26	100	83.3333	82.8333	116.2
	28.28	90	75	81.6667	118.1
	28.3	92	76.6667	86.6667	117.5
	28.32	84	70	85.6667	119.9
	28.34	90	75	82.6667	113
	28.36	100	83.3333	94.3333	117
	28.38	124	103.333	84.8333	116.8
	28.4	102	85	88.8333	119.5
	28.42	104	86.6667	85.8333	113.3
	28.44	106	88.3333	86.3333	114.7
	28.46	84	70	84	117.5
	28.48	92	76.6667	84.5	112.7
	28.5	110	91.6667	85.8333	113.2
	28.52	118	98.3333	76	114
	28.54	98	81.6667	87.6667	119.3
	28.56	68	56.6667	76.6667	115.7
	28.58	86	71.6667	78.5	111.2
	28.6	82	68.3333	84	113.3
	28.62	78	65	80.1667	115.1
	28.64	90	75	77.5	110.6
	28.66	106	88.3333	83.3333	117.3
	28.68	102	85	90.5	117.8
	28.7	112	93.3333	81.1667	106
	28.72	86	71.6667	88	114.9
	28.74	82	68.3333	82	111.1
	28.76	88	73.3333	84.1667	114.8
	28.78	96	80	82	111
	28.8	104	86.6667	75	109.4
	28.82	120	100	86.3333	113.4
	28.84	108	90	80.3333	110
	28.86	114	95	81.3333	111.8
	28.88	98	81.6667	83.1667	112.2
	28.9	110	91.6667	83.1667	113.5
	28.92	108	90	82	111.1
	28.94	110	91.6667	75.5	105.8
	28.96	80	66.6667	85.1667	107.2
	28.98	92	76.6667	80.3333	107.4
	29	102	85	85	109
	29.02	98	81.6667	80.6667	104.5
	29.04	84	70	82	112.1
	29.06	72	60	80.8333	110.9
	29.08	78	65	80.8333	108.5
	29.1	86	71.6667	86.3333	104.9
	29.12	70	58.3333	77	109.6
	29.14	82	68.3333	84.6667	112.8
	29.16	90	75	78.8333	105.7
	29.18	94	78.3333	81	106.2
	29.2	100	83.3333	82.5	104.7
	29.22	100	83.3333	82.3333	105.1
	29.24	78	65	86.8333	107.4
	29.26	84	70	84.3333	107.7
	29.28	84	70	81.8333	105.1
	29.3	94	78.3333	80.6667	104.5
	29.32	98	81.6667	81.8333	111.5
	29.34	112	93.3333	84	108.9
	29.36	94	78.3333	84.1667	107.3
	29.38	92	76.6667	84.6667	105.8
	29.4	92	76.6667	81.8333	104.8
	29.42	96	80	85	107.4
	29.44	96	80	84.3333	102.5
	29.46	74	61.6667	75.5	103.5
	29.48	96	80	81.6667	107.4
	29.5	100	83.3333	84	105.8
	29.52	100	83.3333	84.5	96.3
	29.54	102	85	80.6667	106.7
	29.56	102	85	78.1667	104.9
	29.58	114	95	78.6667	105.7
	29.6	108	90	78.3333	100.7
	29.62	98	81.6667	77.8333	107.9
	29.64	82	68.3333	76.1667	109
	29.66	84	70	84.3333	103.2
	29.68	84	70	87.5	100.3
	29.7	100	83.3333	79.3333	107.5
	29.72	116	96.6667	74.8333	100.2
	29.74	104	86.6667	83.3333	94.4
	29.76	100	83.3333	82.3333	103
	29.78	98	81.6667	85.8333	102.5
	29.8	94	78.3333	80.3333	104.7
	29.82	90	75	82	107.4
	29.84	96	80	76.5	98.4
	29.86	94	78.3333	75.5	100
	29.88	92	76.6667	81.6667	105.5
	29.9	84	70	82.1667	95.4
	29.92	106	88.3333	87.1667	101.8
	29.94	88	73.3333	84.8333	100
	29.96	88	73.3333	76.6667	100.1
	29.98	100	83.3333	79.5	100.7
	30	84	70	76	90.7
	30.02	86	71.6667	85.5	100.8
	30.04	86	71.6667	80.8333	98.2
	30.06	82	68.3333	80	95.4
	30.08	84	70	76.1667	99.5
	30.1	94	78.3333	81.3333	95.9
	30.12	100	83.3333	83.6667	95
	30.14	94	78.3333	87	98.6
	30.16	58	48.3333	79.3333	95.4
	30.18	80	66.6667	77.1667	95
	30.2	98	81.6667	82.3333	95.6
	30.22	86	71.6667	75.6667	95.8
	30.24	80	66.6667	80	99.8
	30.26	80	66.6667	77.1667	101.7
	30.28	94	78.3333	71.8333	95
	30.3	112	93.3333	76.8333	97.5
	30.32	108	90	79.6667	92.9
	30.34	104	86.6667	78.1667	94.9
	30.36	88	73.3333	79.5	96.9
	30.38	90	75	75.1667	96.7
	30.4	82	68.3333	80.8333	97.1
	30.42	94	78.3333	84.5	95.6
	30.44	94	78.3333	79.5	97.6
	30.46	90	75	80.1667	90.6
	30.48	88	73.3333	77.6667	99.4
	30.5	84	70	82.8333	98.5
	30.52	80	66.6667	83.1667	95.8
	30.54	66	55	85.8333	92
	30.56	94	78.3333	76.6667	97.3
	30.58	90	75	75.1667	101.1
	30.6	84	70	80.6667	94.1
	30.62	74	61.6667	79	95.9
	30.64	90	75	77.1667	95.4
	30.66	96	80	76.8333	93.3
	30.68	84	70	85	94.6
	30.7	94	78.3333	73.6667	100.4
	30.72	84	70	81.3333	94.6
	30.74	98	81.6667	74.6667	99.3
	30.76	80	66.6667	76.1667	89.6
	30.78	90	75	82.1667	92.5
	30.8	78	65	78	95
	30.82	100	83.3333	78.5	96.3
	30.84	94	78.3333	81.8333	93.5
	30.86	80	66.6667	78.6667	94.4
	30.88	84	70	81.8333	98.7
	30.9	74	61.6667	78.8333	97
	30.92	76	63.3333	80.3333	93.3
	30.94	94	78.3333	81.1667	92.6
	30.96	94	78.3333	78.8333	93.4
	30.98	86	71.6667	83.1667	90.4
	31	94	78.3333	80.1667	95.1
	31.02	98	81.6667	81.5	92.8
	31.04	76	63.3333	75.1667	86.2
	31.06	72	60	80.3333	96.9
	31.08	58	48.3333	74.1667	95.5
	31.1	74	61.6667	80.1667	88.5
	31.12	76	63.3333	72	97.1
	31.14	88	73.3333	72.8333	88.4
	31.16	88	73.3333	73.8333	93
	31.18	78	65	76.5	94.8
	31.2	72	60	71.8333	93.9
	31.22	68	56.6667	76.5	88.6
	31.24	74	61.6667	73.5	98.5
	31.26	70	58.3333	80.3333	92.2
	31.28	74	61.6667	81.1667	87.8
	31.3	80	66.6667	78.8333	94.4
	31.32	74	61.6667	83.1667	92.4
	31.34	92	76.6667	80.1667	86.2
	31.36	88	73.3333	81.5	91.9
	31.38	68	56.6667	78.5	87.9
	31.4	76	63.3333	80.5	87.6
	31.42	92	76.6667	77.5	84
	31.44	78	65	81.8333	90.3
	31.46	96	80	68.8333	93.1
	31.48	70	58.3333	78.5	96.4
	31.5	78	65	75.5	95.2
	31.52	104	86.6667	82.5	90.9
	31.54	86	71.6667	79.1667	82.4
	31.56	78	65	76.1667	94.6
	31.58	96	80	80.1667	85.6
	31.6	88	73.3333	79.3333	87.9
	31.62	84	70	75.6667	87.7
	31.64	90	75	80.8333	85
	31.66	100	83.3333	82.1667	87
	31.68	92	76.6667	72.3333	91
	31.7	104	86.6667	76.8333	91.5
	31.72	106	88.3333	76	86.9
	31.74	92	76.6667	77.1667	89.2
	31.76	88	73.3333	82.1667	85.1
	31.78	96	80	73.5	84.9
	31.8	70	58.3333	72	90.4
	31.82	96	80	76.8333	84.9
	31.84	94	78.3333	81.1667	86.1
	31.86	70	58.3333	74	85.7
	31.88	90	75	72	85.2
	31.9	78	65	81	90.7
	31.92	72	60	80.8333	87.7
	31.94	74	61.6667	71.8333	81.7
	31.96	90	75	78	92.5
	31.98	66	55	81.8333	86.2
	32	86	71.6667	77.1667	83.6
	32.02	72	60	74.1667	94.1
	32.04	72	60	76.1667	88.4
	32.06	82	68.3333	79.6667	87.4
	32.08	86	71.6667	71.8333	83
	32.1	84	70	82.8333	86
	32.12	94	78.3333	78.5	86.3
	32.14	94	78.3333	75.6667	86.8
	32.16	82	68.3333	78	77.5
	32.18	90	75	77.8333	87.4
	32.2	78	65	80.1667	87.7
	32.22	74	61.6667	68.8333	84.8
	32.24	78	65	63	88.8
	32.26	72	60	73.1667	83.8
	32.28	68	56.6667	65.1667	89.4
	32.3	58	48.3333	72.3333	90
	32.32	60	50	71.8333	85
	32.34	94	78.3333	66.5	88.1
	32.36	82	68.3333	65.6667	81.1
	32.38	74	61.6667	75.1667	81.6
	32.4	88	73.3333	70.5	80.9
	32.42	60	50	65.6667	85.4
	32.44	60	50	71.8333	80.2
	32.46	86	71.6667	80.1667	80.3
	32.48	84	70	73.3333	81.5
	32.5	70	58.3333	78.1667	80.3
	32.52	66	55	74.1667	80.3
	32.54	66	55	80.5	79.2
	32.56	68	56.6667	68.6667	84.1
	32.58	74	61.6667	66.3333	82.7
	32.6	74	61.6667	74.5	81.3
	32.62	68	56.6667	75.6667	86.4
	32.64	72	60	76.3333	81.4
	32.66	82	68.3333	72.8333	79.1
	32.68	78	65	80	76.5
	32.7	92	76.6667	76.6667	81.5
	32.72	70	58.3333	71.1667	81.1
	32.74	76	63.3333	78	77.8
	32.76	90	75	74.3333	79.7
	32.78	78	65	73.8333	83.6
	32.8	64	53.3333	74.6667	77
	32.82	56	46.6667	80.3333	82.7
	32.84	64	53.3333	68.6667	78.4
	32.86	64	53.3333	72.6667	82.2
	32.88	78	65	76.8333	77.1
	32.9	72	60	80.5	76.6
	32.92	62	51.6667	78.3333	82.7
	32.94	68	56.6667	78.8333	78.1
	32.96	80	66.6667	70.3333	80.9
	32.98	74	61.6667	66.5	78.7
	33	58	48.3333	73.6667	82
	33.02	74	61.6667	71.5	76.5
	33.04	58	48.3333	76.1667	81.1
	33.06	52	43.3333	71	78.6
	33.08	58	48.3333	71.6667	82.4
	33.1	62	51.6667	80.8333	82.3
	33.12	70	58.3333	74	80
	33.14	78	65	74.6667	76.9
	33.16	66	55	75.1667	74
	33.18	80	66.6667	72.5	76.8
	33.2	62	51.6667	80.5	82.9
	33.22	60	50	79.3333	76.7
	33.24	84	70	72.5	75
	33.26	82	68.3333	74.5	75.4
	33.28	62	51.6667	80.3333	79.3
	33.3	80	66.6667	77.1667	78.4
	33.32	90	75	70.5	79.7
	33.34	64	53.3333	69.5	76.5
	33.36	52	43.3333	78.1667	79.8
	33.38	78	65	78.3333	79.6
	33.4	68	56.6667	72.6667	82.5
	33.42	50	41.6667	71.5	80.1
	33.44	74	61.6667	73.8333	80.1
	33.46	66	55	73.3333	79.3
	33.48	76	63.3333	73.1667	79.5
	33.5	80	66.6667	77	76.1
	33.52	56	46.6667	74.1667	74.8
	33.54	66	55	75.6667	75
	33.56	76	63.3333	77.8333	77.8
	33.58	84	70	78.1667	80
	33.6	70	58.3333	74.8333	76
	33.62	60	50	73.6667	74.8
	33.64	74	61.6667	75.1667	76.2
	33.66	76	63.3333	74.6667	75
	33.68	84	70	72.8333	68.5
	33.7	62	51.6667	77.5	76.6
	33.72	56	46.6667	69	74.2
	33.74	54	45	81.8333	77.6
	33.76	64	53.3333	76	77.4
	33.78	58	48.3333	71	74.1
	33.8	62	51.6667	77	76.3
	33.82	84	70	77.5	76.5
	33.84	64	53.3333	79.1667	78.4
	33.86	78	65	76	78.5
	33.88	58	48.3333	73.5	75.7
	33.9	64	53.3333	75.3333	78.9
	33.92	86	71.6667	74.6667	71.5
	33.94	80	66.6667	73	76.4
	33.96	64	53.3333	76.8333	76.9
	33.98	62	51.6667	70.3333	76.4
	34	56	46.6667	77	74.8
	34.02	68	56.6667	74.1667	74.1
	34.04	60	50	71	67.3
	34.06	76	63.3333	77.3333	74.7
	34.08	68	56.6667	75.3333	79.5
	34.1	60	50	76.1667	73.9
	34.12	68	56.6667	77.1667	80.8
	34.14	70	58.3333	73.6667	77.1
	34.16	82	68.3333	77.1667	73.8
	34.18	50	41.6667	74	76.2
	34.2	64	53.3333	76.6667	74.2
	34.22	64	53.3333	75.8333	74.1
	34.24	72	60	75.6667	76.1
	34.26	66	55	73.6667	75.5
	34.28	64	53.3333	71.8333	73.9
	34.3	58	48.3333	77.1667	73.6
	34.32	62	51.6667	74.5	75.5
	34.34	54	45	76.1667	78.4
	34.36	74	61.6667	77.8333	75.3
	34.38	92	56.6667	73.8333	73.4
	34.4	72	48.3333	68.6667	72.5
	34.42	70	50	70.3333	73.3
	34.44	60	78.3333	73.5	77.2
	34.46	74	68.3333	72.1667	74.1
	34.48	60	61.6667	68.5	73.7
	34.5	76	73.3333	66	72.9
	34.52	78	50	74.3333	72.7
	34.54	48	50	69	74.4
	34.56	62	71.6667	69.8333	73.4
	34.58	62	70	74.5	69.7
	34.6	68	58.3333	68.6667	71.2
	34.62	80	55	72.3333	71.3
	34.64	70	55	77.1667	70.5
	34.66	58	56.6667	71.6667	71.3
	34.68	44	61.6667	74	69.5
	34.7	60	61.6667	68.3333	73
	34.72	82	56.6667	71.1667	71.1
	34.74	58	60	77.1667	68.9
	34.76	56	68.3333	76	74.2
	34.78	70	65	73.6667	78.5
	34.8	68	76.6667	78.5	72
	34.82	54	58.3333	78.5	71.7
	34.84	64	63.3333	71.5	71
	34.86	86	75	72	73.8
	34.88	62	65	75.3333	77.5
	34.9	44	53.3333	68.8333	76.4
	34.92	52	46.6667	72.1667	70
	34.94	52	53.3333	75	67.6
	34.96	48	53.3333	71.1667	79.6
	34.98	66	65	74.5	70.1
	35	50	60	67.1667	63.6
	35.02	54	51.6667	74.5	70.7
	35.04	52	56.6667	70.3333	73.4
	35.06	60	66.6667	73.1667	74.2
	35.08	82	61.6667	74.3333	70.2
	35.1	90	48.3333	67.3333	68.2
	35.12	82	61.6667	81.1667	72.7
	35.14	68	48.3333	74.5	75.5
	35.16	76	43.3333	70.1667	72.4
	35.18	74	48.3333	72	72.4
	35.2	52	51.6667	75.6667	68
	35.22	50	58.3333	72.6667	69.7
	35.24	66	65	77.6667	67.1
	35.26	58	55	67.5	70.2
	35.28	44	66.6667	71.1667	70.9
	35.3	76	51.6667	71	68.7
	35.32	54	50	74.3333	71.4
	35.34	48	70	83	75.9
	35.36	58	68.3333	71.3333	67.6
	35.38	52	51.6667	70.1667	69.5
	35.4	58	66.6667	73.1667	69.9
	35.42	70	75	68	68.1
	35.44	80	53.3333	72.3333	71.4
	35.46	62	43.3333	70	73.5
	35.48	68	65	69.1667	69.4
	35.5	58	56.6667	72.3333	74.9
	35.52	68	41.6667	68.6667	69
	35.54	68	61.6667	68.8333	71
	35.56	48	55	71.1667	70
	35.58	72	63.3333	71.3333	74.4
	35.6	70	66.6667	70.6667	72.2
	35.62	62	46.6667	65.5	72.3
	35.64	76	55	73.3333	75
	35.66	82	63.3333	67.3333	75.1
	35.68	76	70	65.6667	71.2
	35.7	74	58.3333	72.6667	68.9
	35.72	64	50	72.6667	69.1
	35.74	38	61.6667	74.6667	69.9
	35.76	68	63.3333	76	68.1
	35.78	78	70	71.1667	67
	35.8	50	51.6667	76	68.4
	35.82	68	46.6667	74.5	68.1
	35.84	38	45	79.1667	71.8
	35.86	70	53.3333	75.5	69.9
	35.88	70	61.6667	69	69.7
	35.9	56	75	72.6667	70.8
	35.92	64	55	75.3333	72.3
	35.94	80	71.6667	68.3333	66.4
	35.96	88	60	67.1667	67.5
	35.98	70	60	73	68.6
	36	84	68.3333	67.8333	69.9
	36.02	76	71.6667	68.6667	67.6
	36.04	60	70	69	69.5
	36.06	72	78.3333	68.5	64.2
	36.08	82	78.3333	72.3333	64.8
	36.1	64	68.3333	64.8333	67.7
	36.12	82	75	66	66.1
	36.14	80	65	71.6667	69
	36.16	72	61.6667	78.5	65.2
	36.18	90	65	75	69
	36.2	76	60	74.5	67.1
	36.22	80	56.6667	72.6667	66.1
	36.24	74	48.3333	78	67.4
	36.26	82	50	68.5	69.8
	36.28	76	78.3333	65.3333	68.2
	36.3	54	68.3333	65.3333	75
	36.32	80	61.6667	75.1667	67.9
	36.34	74	73.3333	72.1667	67.8
	36.36	90	50	64.6667	71
	36.38	70	50	65.1667	70.7
	36.4	90	71.6667	70.1667	68.1
	36.42	86	70	76.5	67.6
	36.44	40	58.3333	70.8333	65.6
	36.46	84	55	64.3333	63.5
	36.48	70	55	67	64.1
	36.5	74	56.6667	62.6667	71.2
	36.52	90	61.6667	64.8333	66.3
	36.54	68	61.6667	66	66.1
	36.56	92	56.6667	74	67.2
	36.58	96	60	72.3333	66.4
	36.6	88	68.3333	67.6667	65.8
	36.62	82	65	70.5	63
	36.64	90	76.6667	74.6667	67.1
	36.66	82	58.3333	68.5	62
	36.68	120	63.3333	72	66.2
	36.7	88	75	70.5	63.6
	36.72	88	65	67.8333	68.9
	36.74	90	53.3333	70.5	71.7
	36.76	60	46.6667	70.6667	63.7
	36.78	78	53.3333	64.8333	66
	36.8	90	53.3333	63.1667	67.4
	36.82	78	65	69	63.6
	36.84	98	60	68.5	65
	36.86	106	51.6667	72.1667	61.8
	36.88	108	56.6667	69.6667	67.2
	36.9	96	66.6667	64.6667	67
	36.92	96	61.6667	70.6667	69.5
	36.94	96	48.3333	72.1667	68.6
	36.96	92	61.6667	68.8333	68.9
	36.98	108	48.3333	69.5	62.1
	37	112	43.3333	68.5	63.1
	37.02	98	48.3333	71.5	66.1
	37.04	76	51.6667	65.1667	60.8
	37.06	118	58.3333	66.6667	68.9
	37.08	100	65	72.8333	61.6
	37.1	94	55	65.6667	63.1
	37.12	108	66.6667	64.1667	61.7
	37.14	114	51.6667	65.6667	68.1
	37.16	132	50	66.3333	67.3
	37.18	128	70	65.8333	68
	37.2	96	68.3333	65.6667	70.4
	37.22	108	51.6667	65.1667	63.9
	37.24	104	66.6667	68	61.2
	37.26	106	75	75	65.2
	37.28	124	53.3333	75.3333	67.2
	37.3	112	43.3333	60.6667	66.7
	37.32	132	65	73.6667	65.6
	37.34	138	56.6667	71.3333	63
	37.36	126	41.6667	69.3333	67.9
	37.38	170	61.6667	73.3333	67.7
	37.4	124	55	67.1667	61.6
	37.42	130	63.3333	70	65.3
	37.44	172	66.6667	70.8333	63.9
	37.46	114	46.6667	68.3333	61.7
	37.48	130	55	68.8333	65.6
	37.5	150	63.3333	66.8333	69.7
	37.52	192	70	63.1667	65.5
	37.54	154	58.3333	72.6667	63
	37.56	188	50	69.1667	61.9
	37.58	170	61.6667	67.8333	67.2
	37.6	200	63.3333	68.5	64.2
	37.62	224	70	69	63.5
	37.64	180	51.6667	66.1667	60
	37.66	188	46.6667	69.5	65.7
	37.68	226	45	68.8333	67.6
	37.7	258	53.3333	68.1667	66.1
	37.72	242	48.3333	69.1667	68.3
	37.74	284	51.6667	66.3333	64.3
	37.76	280	70	64.6667	63.7
	37.78	282	53.3333	66.3333	66.5
	37.8	288	65	70.8333	72.8
	37.82	342	48.3333	62	61.6
	37.84	340	53.3333	61.5	64.7
	37.86	424	71.6667	62.5	65
	37.88	388	66.6667	71	59.1
	37.9	442	53.3333	76.8333	68.1
	37.92	494	51.6667	78.3333	63
	37.94	492	46.6667	77.1667	62.2
	37.96	522	56.6667	69	67.1
	37.98	610	50	73.1667	62.5
	38	656	63.3333	84.5	63.9
	38.02	642	56.6667	95.6667	64.3
	38.04	704	50	81	65.6
	38.06	750	56.6667	72	66.3
	38.08	780	58.3333	74	63
	38.1	798	68.3333	71.1667	64.3
	38.12	856	51.6667	76	60.3
	38.14	902	53.3333	75.1667	66.6
	38.16	860	53.3333	77.8333	65.9
	38.18	1036	60	80	66.6
	38.2	966	55	83.6667	64.4
	38.22	1036	53.3333	82.8333	57.7
	38.24	1004	78.3333	87.1667	63.7
	38.26	1048	71.6667	86.8333	62.6
	38.28	1064	75	88.1667	64.2
	38.3	890	71.6667	94.6667	61.7
	38.32	948	76.6667	79.8333	62.8
	38.34	928	68.3333	95	64.7
	38.36	926	70	98	61.4
	38.38	868	78.3333	100.333	64.9
	38.4	852	68.3333	101.167	63.8
	38.42	802	61.6667	100	69.8
	38.44	702	73.3333	105.5	63.8
	38.46	628	60	107.333	63.2
	38.48	654	65	105.833	66.5
	38.5	620	71.6667	112.5	60.8
	38.52	534	70	113.5	67.9
	38.54	514	68.3333	113.5	60.7
	38.56	474	88.3333	124.5	64.5
	38.58	430	83.333	121	62.7
	38.6	444	73.3333	126.667	62.9
	38.62	374	81.6667	129	64.6
	38.64	330	88.3333	132.167	64.3
	38.66	330	90	131.5	62.6
	38.68	318	80	144.667	62.2
	38.7	270	80	160.667	60.6
	38.72	270	80	156	58.5
	38.74	272	86.6667	156.167	63.7
	38.76	278	90	168.167	61.3
	38.78	240	93.3333	162.333	60.2
	38.8	202	81.6667	169.333	63.9
	38.82	238	83.3333	163.333	64.4
	38.84	222	98.3333	169	66.3
	38.86	238	83.3333	211.833	62.2
	38.88	182	78.3333	212.667	65.3
	38.9	166	95	217.667	63.3
	38.92	174	105	213.833	59.9
	38.94	168	90	267	64
	38.96	178	86.667	266.167	63.4
	38.98	172	90.3333	263.667	64.8
	39	150	100.235	265.167	63.5
	39.02	158	106.667	368.833	60.5
	39.04	156	88.3333	368	60.7
	39.06	148	103.333	361.833	62.3
	39.08	130	93.3333	469.833	61.8
	39.1	164	110	464.833	62.8
	39.12	142	115	467	65.3
	39.14	102	105	457.5	65.2
	39.16	112	141.667	472.833	60.8
	39.18	130	103.333	525.333	62.4
	39.2	134	108.333	530	59.1
	39.22	118	143.333	539.5	60.1
	39.24	112	145	546.333	59.4
	39.26	98	108.333	537.167	62.9
	39.28	104	125	549.333	59.8
	39.3	124	160	500.667	62
	39.32	122	128.333	613.667	62.1
	39.34	92	156.667	628.167	55.6
	39.36	122	141.667	631.333	60
	39.38	114	166.667	644.167	61
	39.4	92	186.667	662.167	62.5
	39.42	106	150	688.833	57.5
	39.44	94	156.667	720.667	61.9
	39.46	86	188.333	760.667	62.5
	39.48	76	215	805.167	62.6
	39.5	86	201.667	650	62.4
	39.52	92	236.667	838.667	63.9
	39.54	86	233.333	874.833	65
	39.56	108	235	846.5	61
	39.58	96	240	803	66.3
	39.6	94	285	843.833	61.5
	39.62	86	283.333	818.5	60.9
	39.64	104	353.333	836.667	60.4
	39.66	94	323.333	794.667	56.9
	39.68	86	368.333	844.167	66.3
	39.7	76	411.667	816.5	61.5
	39.72	90	410	757.667	60
	39.74	80	435	707.833	58.6
	39.76	120	508.333	663.833	62.2
	39.78	78	512.334	633.333	64.7
	39.8	96	535	609.833	59.4
	39.82	84	586.667	611	57
	39.84	78	625	603.667	63.7
	39.86	82	650	596.833	64
	39.88	80	665	590.5	59.9
	39.9	58	713.333	587.833	60.9
	39.92	90	751.667	588.5	60.5
	39.94	80	716.667	434.667	60.2
	39.96	72	863.333	476.833	62.3
	39.98	72	805	424.833	57.7
	40	74	863.333	366.667	60.9
	40.02	84	893.333	263.5	57.3
	40.04	62	881.667	265	58.7
	40.06	70	886.667	262.167	60.1
	40.08	62	741.667	264	63.7
	40.1	78	790	209.667	54.7
	40.12	80	773.333	262	61.9
	40.14	80	771.667	213.333	61.8
	40.16	64	723.333	160.833	60.7
	40.18	72	710	213	60
	40.2	72	668.333	209.5	68.6
	40.22	72	585	216.333	60.2
	40.24	66	523.333	210.167	61.4
	40.26	82	545	158.5	57.5
	40.28	90	516.667	163.167	58.4
	40.3	66	445	161.333	59.9
	40.32	82	428.333	162.5	59
	40.34	88	395	109	63.2
	40.36	82	358.333	113.667	62.2
	40.38	68	370	115	58.1
	40.4	78	311.667	107.5	58.5
	40.42	68	275	111.833	56.3
	40.44	74	275	116.333	59.3
	40.46	88	265	109.833	59.7
	40.48	66	225	113	57.7
	40.5	70	225	95.3333	59.5
	40.52	78	226.667	97.6667	60.8
	40.54	72	231.667	95.5	61
	40.56	94	200	98.5	59.7
	40.58	78	168.333	93.6667	59.3
	40.6	56	198.333	94.5	58.4
	40.62	50	185	91.1667	55.8
	40.64	78	198.333	92.1667	60.1
	40.66	74	151.667	85.5	57.1
	40.68	74	138.333	85.8333	57.3
	40.7	84	145	85.5	62.2
	40.72	84	140	85	61.5
	40.74	80	148.333	83.3333	55.7
	40.76	62	143.333	80.5	64.6
	40.78	66		82.8333	58.4
	40.8	72	131.667	82	63.9
	40.82	54	130	80.3333	60.3
	40.84	62	123.333	77.8333	61.1
	40.86	70	108.333	79	56.9
	40.88	74	136.667	79.6667	61.6
	40.9	58	118.333	76.5	57.9
	40.92	54	85	79.6667	57.4
	40.94	76	93.3333	74	59
	40.96	72	108.333	70	57.3
	40.98	66	111.667	71	58
	41	56	98.3333	72	56
	41.02	56	93.3333	71.6667	61.1
	41.04	68	81.6667	90.3333	56.8
	41.06	66	86.6667	87.6667	55.3
	41.08	62	103.333	79.6667	58.4
	41.1	76	101.667	69.3333	62.4
	41.12	80	76.6667	73.6667	51.8
	41.14	62	101.667	83.6667	59
	41.16	66	95	74	61.7
	41.18	68	76.6667	78.1667	53.6
	41.2	86	88.3333	61	61.6
	41.22	70	78.3333	62	59.5
	41.24	84	71.6667	60.3333	56.9
	41.26	78	63.3333	64.8333	57.1
	41.28	68	71.6667	62.3333	62
	41.3	68	76.6667	67.3333	58.5
	41.32	70	71.6667	66.8333	56.1
	41.34	50	90	63.8333	53.3
	41.36	58	80	63.8333	57.5
	41.38	62	78.3333	64.1667	56.1
	41.4	78	71.6667	65	53.3
	41.42	72	86.6667	62	56.5
	41.44	66	78.3333	67.3333	57.8
	41.46	60	71.6667	65.8333	54.4
	41.48	68	66.6667	64.5	56.9
	41.5	58	68.3333	72.5	55
	41.52	62	61.6667	63.6667	57.9
	41.54	68	66.6667	67.3333	57.4
	41.56	68	66.6667	63	54
	41.58	64	61.3333	61.1667	55.2
	41.6	78	65	63.8333	54.7
	41.62	68	58.6667	67.5	57.2
	41.64	58	58.3333	63.1667	58.7
	41.66	68	56.6667	62.1667	56.3
	41.68	70	58.3333	62.6667	56.9
	41.7	90	75	68.5	54.4
	41.72	66	55	59.8333	57.2
	41.74	70	58.3333	60.6667	55.7
	41.76	74	51.6667	66.1667	56.6
	41.78	58	48.3333	68.5	57
	41.8	66	55	66.3333	58.2
	41.82	54	55	68.8333	58.4
	41.84	64	53.3333	71.6667	56.9
	41.86	66	55	62.1667	53.9
	41.88	60	50	65.6667	56.8
	41.9	50	51.6667	63.3333	53
	41.92	56	46.6667	60.5	57.5
	41.94	72	50	62.3333	52.4
	41.96	62	51.6667	63.5	54.3
	41.98	68	56.6667	64.3333	56.2
	42	62	51.6667	68.8333	54.5
	42.02	50	41.6667	62.1667	53.3
	42.04	66	55	65.5	55.5
	42.06	62	51.6667	65.1667	57
	42.08	58	48.3333	65.1667	55
	42.1	66	55	70.5	52.2
	42.12	76	53.3333	66.5	55.8
	42.14	60	40	65.1667	57.4
	42.16	66	55	69.1667	57.1
	42.18	82	48.3333	69.5	58.6
	42.2	70	48.3333	62.5	54
	42.22	64	43.3333	60.1667	54.6
	42.24	72	50	66	55.8
	42.26	68	46.6667	65.6667	50.9
	42.28	64	43.3333	62.5	53.1
	42.3	78	45	63.1667	54
	42.32	86	51.6667	68.3333	54
	42.34	76	43.3333	63.1667	55.8
	42.36	74	41.6667	67.1667	54.7
	42.38	76	43.3333	65.1667	59.8
	42.4	68	46.6667	61.3333	55
	42.42	72	50	64.3333	53
	42.44	82	48.3333	66.3333	53.6
	42.46	80	46.6667	63	56.3
	42.48	62	41.6667	60.6667	56.6
	42.5	66	45	64.3333	52.1
	42.52	72	40	61.5	56.1
	42.54	72	40	65.1667	54
	42.56	80	46.6667	63.5	53.3
	42.58	70	48.3333	68.1667	52.5
	42.6	64	43.3333	58	55.1
	42.62	80	46.6667	60.5	50.6
	42.64	80	46.6667	61.3333	54.6
	42.66	66	45	62.8333	51
	42.68	74	41.6667	65.6667	52.2
	42.7	74	61.6667	58.6667	57.5
	42.72	74	43.3334	61.5	56.8
	42.74	80	39.1666	58.5	55.4
	42.76	88	37.5	67	56
	42.78	80	32.5	63.5	55.4
	42.8	66	35	67.3333	50.8
	42.82	76	32.5	60.5	54.5
	42.84	66	38.3334	63.1667	49.6
	42.86	76	41.6666	65.8333	49.5
	42.88	70	51.6665	62.5	52.7
	42.9	86	45.8334	66.5	50
	42.92	98	38.3334	63.5	55.9
	42.94	98	40.8334	60.8333	55.2
	42.96	106	49.1666	62	53.8
	42.98	92	47.5	66.3333	55.2
	43	76	47.5	65.1667	53.5
	43.02	76	41.6666	58.3333	51.2
	43.04	108	37.5	66	54
	43.06	90	38.3334	61.1667	53.8
	43.08	96	35	63.6667	53.8
	43.1	84	37.5	65.8333	54.7
	43.12	76	41.6666	61.1667	52.3
	43.14	86	51.6665	62.8333	51.1
	43.16	80	42.5	63.8333	52.2
	43.18	82	43.3334	63.3333	51.8
	43.2	116	44.1666	65.3333	50.6
	43.22	110	35	62.6667	52.1
	43.24	86	38.3334	66.5	54.2
	43.26	86	45.8334	65.5	46.2
	43.28	100	49.1666	63.5	47.8
	43.3	106	40.8334	60.5	52.6
	43.32	104	28.3333	57.6667	53.2
	43.34	82	35.8334	59.8333	52.5
	43.36	98	34.1666	63.8333	53.5
	43.38	118	32.5	60.1667	53.1
	43.4	102	37.5	58.5	52.4
	43.42	100	44.1666	64.6667	51.4
	43.44	110	42.5	66	52.4
	43.46	112	46.6666	61.3333	51.8
	43.48	114	35.8334	59.1667	54.4
	43.5	110	34.1666	61	53.3
	43.52	120	36.6666	62.1667	52.6
	43.54	108	40	67.3333	51.7
	43.56	110	43.3334	60.3333	48.1
	43.58	144	50	58.1667	48.5
	43.6	152	45	68.6667	48.4
	43.62	146	47.5	65.6667	49.6
	43.64	122	40.8334	63.8333	46.7
	43.66	126	45.8334	63.8333	54.3
	43.68	130	45	57.6667	45.3
	43.7	150	45.8334	68.1667	47.8
	43.72	146	33.3334	68.1667	49.5
	43.74	150	38.3334	58.1667	50.9
	43.76	156	42.5	63.6667	51.2
	43.78	154	40.8334	62.1667	47.4
	43.8	158	35	68.3333	48.3
	43.82	158	30	67.1667	49.9
	43.84	182	32.5	63.3333	49.7
	43.86	204	35.8334	61.6667	51.3
	43.88	172	29.1667	63	51.1
	43.9	172	34.1666	66.5	48.9
	43.92	200	37.5	64.6667	48.5
	43.94	202	39.1666	68.1667	48.9
	43.96	208	41.6666	60.3333	44.4
	43.98	240	41.6666	62.5	44.5
	44	220	32.5	66.3333	50.3
	44.02	194	35	63.5	49.7
	44.04	190	35	65.1667	50.9
	44.06	214	39.1666	66.3333	48.8
	44.08	234	40.8334	62.6667	49.6
	44.1	232	46.6666	65.1667	46.9
	44.12	266	39.1666	66.6667	50.7
	44.14	302	38.3334	63	48.3
	44.16	306	38.3334	62.1667	46
	44.18	306	40	60.5	48.9
	44.2	312	40	62.1667	47.2
	44.22	312	30.8333	65	49.4
	44.24	312	40	57.5	48.9
	44.26	328	41.6666	66.3333	45.5
	44.28	352	41.6666	59.1667	49.7
	44.3	362	42.5	60.1667	50.8
	44.32	354	42.5	64.1667	47.1
	44.34	344	47.5	65.1667	50.2
	44.36	368	45	64.3333	49.8
	44.38	376	40.8334	61.1667	45.2
	44.4	366	34.1666	61.1667	43.2
	44.42	354	35	64.6667	46
	44.44	308	35	59.5	52.8
	44.46	326	41.6666	58.8333	43.2
	44.48	368	48.3334	67.1667	50.6
	44.5	344	43.3334	60.8333	47.7
	44.52	332	41.6666	69	48.5
	44.54	312	40.8334	72.1667	46.4
	44.56	354	39.1666	62.6667	50
	44.58	334	37.5	57.5	53.3
	44.6	290	40	51.1667	46.2
	44.62	300	39.1666	62	46.3
	44.64	298	38.3334	52.5	47.9
	44.66	288	35	58.5	47.7
	44.68	264	44.1666	55.5	45
	44.7	226	36.6666	53.6667	43.9
	44.72	216	36.6666	57.5	50.9
	44.74	220	41.6666	55.8333	42.7
	44.76	230	35	65.6667	45.8
	44.78	222	35.8334	55.5	46
	44.8	208	35.8334	53	45.7
	44.82	180	34.1666	61.6667	46.4
	44.84	186	35	58.5	43.7
	44.86	186	39.1666	64.5	47.7
	44.88	164	41.6666	67.3333	45.2
	44.9	166	39.1666	60.3333	46.9
	44.92	184	24.1667	64.3333	45.5
	44.94	174	33.3334	65.8333	46
	44.96	156	38.3333	63.1667	48
	44.98	144	40	65.3333	47.6
	45	130	43.3333	64.1667	42.7
	45.02	138	51.6667	61.5	41.9
	45.04	138	51.6667	62.1667	42.9
	45.06	148	50	55.8333	47.7
	45.08	136	56.6667	64	43.1
	45.1	116	56.6667	67.1667	47.3
	45.12	114	53.3333	62.1667	44.2
	45.14	136	58.3333	55.8333	45
	45.16	134	41.6667	64	46.7
	45.18	118	56.6667	67.1667	42.4
	45.2	98	68.981	57.6667	47
	45.22	102	71.6342	57.5	42.3
	45.24	100	79.5936	62.1667	45.6
	45.26	88	87.5529	55.8333	43.8
	45.28	78	98.1655	64	44
	45.3	82	68.981	67.1667	48.4
	45.32	102	74.2874	57.6667	41.4
	45.34	108	92.8591	62.1667	43
	45.36	104	87.5529	55.8333	45.2
	45.38	90	103.472	64	42.2
	45.4	76	84.8998	62.1667	47.6
	45.42	88	66.328	55.8333	42.4
	45.44	102	92.8591	64	46.8
	45.46	92	90.2061	67.1667	46.1
	45.48	80	90.2061	57.6667	44.4
	45.5	68	82.2467	57.5	39.4
	45.52	80	84.8998	51.1667	42.1
	45.54	88	95.5123	62	45.2
	45.56	80	108.778	52.5	44.2
	45.58	74	116.737	58.5	45
	45.6	74	122.044	55.5	44.2
	45.62	74	111.431	58.6667	42.8
	45.64	68	130.003	62.5	44.7
	45.66	82	122.044	60.8333	40.9
	45.68	72	119.39	57.3333	45.3
	45.7	76	119.39	53.8333	45
	45.72	86	132.656	61.5	40.3
	45.74	74	132.656	61.3333	44
	45.76	60	119.39	54	45.8
	45.78	68	119.39	66	40.1
	45.8	68	122.044	61	46.9
	45.82	64	150.003	60.5	47.3
	45.84	70	161.228	64.3333	42.6
	45.86	74	183.268	55.6667	41.5
	45.88	68	195.309	64.1667	40.8
	45.9	58	159.187	57.5	42.9
	45.92	56	164.493	50.6667	39.9
	45.94	58	172.452	59	45
	45.96	56	177.76	57.3333	43.4
	45.98	48	156.534	64	39.8
	46	58	172.452	69.6667	46
	46.02	66	161.841	69.5	39.6
	46.04	72	183.065	74.5	42.2
	46.06	76	238.781	70.8333	38.1
	46.08	66	220.208	73	41.3
	46.1	54	233.475	79.6667	41
	46.12	64	228.168	78.6667	41.7
	46.14	64	257.353	78.8333	39
	46.16	66	260.005	81.5	39.6
	46.18	74	291.843	77.1667	41.4
	46.2	58	275.924	79.1667	45.1
	46.22	52	313.069	84.8333	38.3
	46.24	56	321.028	83.1667	45.7
	46.26	50	318.374	89.3333	40
	46.28	54	339.599	85.3333	42.4
	46.3	58	315.721	94	41.5
	46.32	54	344.906	92.3333	40.3
	46.34	50	392.662	95.4667	39.9
	46.36	56	350.212	97.4022	39.6
	46.38	70	326.334	100.738	43.4
	46.4	72	344.906	101.856	45
	46.42	56	424.5	97.6993	40.9
	46.44	50	397.968	117.688	43
	46.46	52	384.703	117.555	41.2
	46.48	50	368.784	119.21	40.7
	46.5	54	413.887	122.275	39.6
	46.52	50	405.927	123.191	42.5
	46.54	38	403.274	123.037	40.9
	46.56	42	424.5	123.8	39.8
	46.58	50	403.274	123.661	42.6
	46.6	48	456.337	123.393	40.7
	46.62	36	421.846	130.738	41.1
	46.64	34	384.703	131.168	41.3
	46.66	46	358.171	134.493	39.7
	46.68	56	315.721	128.664	40.3
	46.7	48	342.252	120.472	36.4
	46.72	50	289.19	126.995	36.9
	46.74	64	313.069	128.942	41
	46.76	64	360.825	122.122	39
	46.78	60	326.334	121.998	41.3
	46.8	52	270.618	154.918	38.9
	46.82	46	278.577	165.461	37.9
	46.84	42	294.496	167.827	41.3
	46.86	44	267.964	184.485	42.4
	46.88	50	215.651	185.175	39.4
	46.9	50	193.678	184	37.5
	46.92	46	201.638	182.679	41.5
	46.94	52	225.516	188.927	38.3
	46.96	58	220.208	206.709	40.5
	46.98	52	198.984	258.511	43.4
	47	50	188.371	257.541	41.1
	47.02	46	188.371	255.322	37.5
	47.04	46	169.8	260.037	39
	47.06	54	167.147	261.562	43.5
	47.08	56	143.268	268.356	37
	47.1	56	143.268	264.612	38.8
	47.12	50	130.003	272.793	37.6
	47.14	52	145.922	269.465	40.7
	47.16	50	140.615	283.192	39.2
	47.18	44	143.268	281.112	40.3
	47.2	42	137.962	293.868	40.2
	47.22	46	140.615	307.872	37.2
	47.24	46	137.962	308.548	39.5
	47.26	46	127.35	310.846	38.4
	47.28	46	132.656	315.101	39.9
	47.3	44	130.003	315.605	36.8
	47.32	44	132.656	332.894	39.4
	47.34	48	130.003	330.174	35.8
	47.36	46	95.5123	339.838	40.8
	47.38	36	116.737	336.51	38.7
	47.4	34	114.084	342.333	34.8
	47.42	48	87.5529	305.174	36.8
	47.44	50	98.1655	261.915	40.2
	47.46	46	82.2467	284.447	38.2
	47.48	48	122.044	283.381	36.4
	47.5	46	100.818	278.395	38.3
	47.52	44	100.818	277.458	41.7
	47.54	52	87.5529	271.4	35.1
	47.56	50	79.5936	270.056	37.5
	47.58	44	61.0217	268.013	39.7
	47.6	46	76.9404	273.319	38.7
	47.62	44	98.1655	219.038	36.5
	47.64	40	100.818	210.851	36.8
	47.66	36	87.5529	216.966	38.9
	47.68	36	79.5936	214.34	35.2
	47.7	36	87.5529	210.178	39.7
	47.72	34	61.0217	206.709	40.1
	47.74	34	68.981	205.73	37.2
	47.76	44	68.981	206.016	39.2
	47.78	48	58.3687	229.906	35.4
	47.8	40	45	192.679	37.7
	47.82	48	46.6667	193.511	37.1
	47.84	48	46.6667	183.52	36.9
	47.86	32	50	180.877	39.1
	47.88	42	45	183.381	35.1
	47.9	50	60	184.768	34.3
	47.92	52	31.6667	176.44	41.7
	47.94	52	35	174.083	37.9
	47.96	40	46.6667	167.697	38.9
	47.98	34	41.6667	168.243	37.8
	48	32	45	158.797	36.8
	48.02	32	35	157.818	36.1
	48.04	36	48.3333	153.659	36.9
	48.06	38	31.6667	150.608	39
	48.08	36	41.6667	138	37.2
	48.1	38	35	129.667	36.2
	48.12	36	43.3333	113.667	35.6
	48.14	40	31.6667	118.833	37.8
	48.16	46	30	121.5	38.9
	48.18	60	28.3333	112.167	36.4
	48.2	52	28.3333	114.167	37.6
	48.22	34	26.6667	109.833	35.2
	48.24	36	30	113.167	36.9
	48.26	42	36.6667	109.333	33.3
	48.28	54	41.6667	104.833	37
	48.3	46	48.3333	100.833	37.1
	48.32	36	31.6667	102.167	37.7
	48.34	48	33.3333	96.8333	37.9
	48.36	52	45	98	36.6
	48.38	40	40	99.3333	35.3
	48.4	38	45	94.8333	35.3
	48.42	38	38.3333	93.5	36.2
	48.44	32	43.3333	91.3333	35.5
	48.46	40	43.3333	93	36.4
	48.48	42	36.6667	86.6667	36.6
	48.5	38	45	88.8333	31.5
	48.52	48	46.6667	88.3333	38.3
	48.54	44	46.6667	85.6667	32.7
	48.56	38	50	86	36
	48.58	42	45	81.5	35.1
	48.6	40	40	81.8333	34.4
	48.62	40	51.6667	83.3333	32.9
	48.64	50	45	75	36.7
	48.66	46	46.6667	75.5	33.5
	48.68	38	41.6667	77.8333	38.6
	48.7	36	45	73.8333	33.3
	48.72	30	25	73.1667	36.1
	48.74	34	28.3333	71.6667	34.2
	48.76	38	31.6667	68	34.6
	48.78	38	31.6667	69.6667	33.7
	48.8	42	35	74.3333	35.7
	48.82	40	33.3333	59.6667	35.2
	48.84	38	31.6667	59.1667	34.9
	48.86	36	30	56.1667	36.9
	48.88	34	28.3333	55.5	32.9
	48.9	34	28.3333	54	37.1
	48.92	32	26.6667	54.1667	34.8
	48.94	36	30	59.1667	35.4
	48.96	44	36.6667	59.6667	35.5
	48.98	50	41.6667	61	34.6
	49	48	40	55.8333	34.5
	49.02	34	28.3333	58.8333	33.2
	49.04	40	33.3333	59.1667	35.5
	49.06	52	43.3333	56.3333	34.8
	49.08	42	35	59.8333	33.8
	49.1	38	31.6667	59	36
	49.12	42	35	56.8333	31.3
	49.14	40	33.3333	59.1667	34.3
	49.16	52	43.3333	63.3333	35.3
	49.18	52	43.3333	56.8333	33.3
	49.2	38	31.6667	55.3333	29.8
	49.22	36	30	58.3333	36.1
	49.24	44	36.6667	58	33.4
	49.26	38	31.6667	64	34.1
	49.28	36	30	53	31.9
	49.3	40	33.3333	56	32.9
	49.32	40	33.3333	52.8333	32.6
	49.34	40	33.3333	54.6667	33.7
	49.36	44	36.6667	62	34.6
	49.38	40	33.3333	57.6667	35.6
	49.4	40	33.3333	49.5	40.6
	49.42	46	38.3333	55.6667	31.3
	49.44	40	33.3333	54.3333	32.2
	49.46	40	33.3333	56.8333	30.8
	49.48	44	36.6667	58	34.5
	49.5	42	35	58.1667	36
	49.52	38	31.6667	58.3333	32.5
	49.54	36	30	56.8333	36.4
	49.56	38	31.6667	57.1667	37.3
	49.58	40	33.3333	58.8333	32.8
	49.6	40	33.3333	54.6667	35.6
	49.62	42	35	57	30.4
	49.64	40	33.3333	55.5	34.4
	49.66	40	33.3333	48.5	31.6
	49.68	38	31.6667	59.3333	35
	49.7	34	28.3333	54.5	31.1
	49.72	44	36.6667	56	32.9
	49.74	44	36.6667	58	32.7
	49.76	44	36.6667	54.6667	35.9
	49.78	38	31.6667	54.1667	31.7
	49.8	38	31.6667	53.3333	33.8
	49.82	48	40	63.1667	33.4
	49.84	42	35	60.1667	33.9
	49.86	36	30	52	33.5
	49.88	46	38.3333	55	33.1
	49.9	48	40	56.1667	31
	49.92	44	36.6667	54	31.1
	49.94	34	28.3333	50.1667	35.7
[truncated: 2,003 more rows]

## Sheet: Fig. 2e
	Binding energy (eV)	Intensity
	99.38	2383.73
	99.28	2339.17
	99.18	2357.41
	99.08	2395.48
	98.98	2326.42
	98.88	2267.46
	98.78	2333.81
	98.68	2280.17
	98.58	2281.06
	98.48	2241.97
	98.38	2255.81
	98.28	2288.41
	98.18	2273.17
	98.08	2330.97
	97.98	2303.8
	97.88	2300.93
	97.78	2304.45
	97.68	2293.81
	97.58	2249.62
	97.48	2177.6
	97.38	2229.68
	97.28	2219.43
	97.18	2248.45
	97.08	2166.57
	96.98	2109.4
	96.88	2091.96
	96.78	2070.81
	96.68	2059.84
	96.58	2054.43
	96.48	2132.89
	96.38	2088.59
	96.28	2082.62
	96.18	2055.77
	96.08	2128.6
	95.98	2013.17
	95.88	2058.72
	95.78	2082.95
	95.68	2019.72
	95.58	2115.89
	95.48	2073.04
	95.38	1999.25
	95.28	2026.14
	95.18	1968.88
	95.08	2060.58
	94.98	2024.38
	94.88	2030.69
	94.78	1979.94
	94.68	2000.75
	94.58	2039.43
	94.48	2010.89
	94.38	2024.44
	94.28	2058.95
	94.18	2021.68
	94.08	2037.09
	93.98	1975.94
	93.88	1991.69
	93.78	1898.8
	93.68	1917.85
	93.58	1844.8
	93.48	1967.32
	93.38	1948.79
	93.28	1967.6
	93.18	1919.18
	93.08	1867.64
	92.98	1927.75
	92.88	1863.21
	92.78	1973.94
	92.68	1923.41
	92.58	1889.81
	92.48	1830.85
	92.38	1913.77
	92.28	1977.37
	92.18	1828
	92.08	1837.57
	91.98	1853.43
	91.88	1900.31
	91.78	1971.94
	91.68	1906.4
	91.58	1898.77
	91.48	1942.9
	91.38	1832.4
	91.28	1869.95
	91.18	1911.9
	91.08	1914.93
	90.98	1927.53
	90.88	2001.2
	90.78	1957.58
	90.68	1981.29
	90.58	1916.01
	90.48	1945.25
	90.38	2076.45
	90.28	2069.34
	90.18	1955.81
	90.08	2024.97
	89.98	2061.63
	89.88	2053.96
	89.78	2095.22
	89.68	2087.43
	89.58	2164.36
	89.48	2070.26
	89.38	2188.68
	89.28	2305.13
	89.18	2362.6
	89.08	2483.91
	88.98	2638.9
	88.88	2762.03
	88.78	2963.68
	88.68	3148.57
	88.58	3490.96
	88.48	3925.56
	88.38	4596.97
	88.28	5319.14
	88.18	6245.25
	88.08	7262.2
	87.98	8454
	87.88	8972.14
	87.78	9345.95
	87.68	8986.27
	87.58	8453.09
	87.48	7467.54
	87.38	6482.83
	87.28	5756.98
	87.18	5102.88
	87.08	4569.69
	86.98	4074.67
	86.88	3598.54
	86.78	3318.41
	86.68	3124.91
	86.58	2934.23
	86.48	2809.35
	86.38	2703.42
	86.28	2589.53
	86.18	2556.72
	86.08	2554.1
	85.98	2551.05
	85.88	2557.89
	85.78	2587.31
	85.68	2620.8
	85.58	2629.27
	85.48	2676.8
	85.38	2754.07
	85.28	2893.85
	85.18	3117.17
	85.08	3440.14
	84.98	3729.7
	84.88	4017.18
	84.78	4486.44
	84.68	5235.8
	84.58	6249.35
	84.48	7421.27
	84.38	8701.17
	84.28	10000.6
	84.18	11096.3
	84.08	11526.4
	83.98	11563.1
	83.88	11333.6
	83.78	10503.5
	83.68	9557.94
	83.58	8623.1
	83.48	7561.88
	83.38	6495.48
	83.28	5621.99
	83.18	4979.29
	83.08	4327.54
	82.98	3844.14
	82.88	3377.87
	82.78	3076.88
	82.68	2803.06
	82.58	2601.1
	82.48	2457.67
	82.38	2324.85
	82.28	2214.42
	82.18	2116.52
	82.08	1996.9
	81.98	1919
	81.88	1829.76
	81.78	1757.08
	81.68	1706.97
	81.58	1658.71
	81.48	1606.67
	81.38	1589.9
	81.28	1498.13
	81.18	1535.19
	81.08	1588.65
	80.98	1456.42
	80.88	1473.17
	80.78	1413.42
	80.68	1434.58
	80.58	1473.53
	80.48	1455.16
	80.38	1344.88
	80.28	1472.09
	80.18	1425.54
	80.08	1324.1
	79.98	1386.54
	79.88	1395.78
	79.78	1397.3
	79.68	1387.61
	79.58	1327.33
	79.48	1388.77
	79.38	1338.76

## Sheet: Fig. 2f
	Binding energy (eV)	Intensity
	410.38	10612.7
	410.28	10606
	410.18	10599.3
	410.08	10592.6
	409.98	10586
	409.88	10579.3
	409.78	10572.6
	409.68	10566
	409.58	10559.3
	409.48	10552.7
	409.38	10546.1
	409.28	10539.5
	409.18	10532.9
	409.08	10526.3
	408.98	10519.7
	408.88	10513.2
	408.78	10506.6
	408.68	10500.2
	408.58	10493.7
	408.48	10487.3
	408.38	10480.9
	408.28	10474.5
	408.18	10468.2
	408.08	10462
	407.98	10455.8
	407.88	10449.6
	407.78	10443.6
	407.68	10437.6
	407.58	10431.6
	407.48	10425.8
	407.38	10420
	407.28	10414.3
	407.18	10408.7
	407.08	10403.2
	406.98	10397.9
	406.88	10392.6
	406.78	10387.6
	406.68	10382.6
	406.58	10377.8
	406.48	10373.2
	406.38	10368.8
	406.28	10364.6
	406.18	10360.6
	406.08	10356.9
	405.98	10353.4
	405.88	10350.2
	405.78	10347.4
	405.68	10344.8
	405.58	10342.6
	405.48	10340.9
	405.38	10339.6
	405.28	10338.7
	405.18	10338.5
	405.08	10338.8
	404.98	10339.9
	404.88	10341.7
	404.78	10344.5
	404.68	10348.4
	404.58	10353.6
	404.48	10360.5
	404.38	10369.3
	404.28	10380.6
	404.18	10395
	404.08	10413.3
	403.98	10436.5
	403.88	10465.9
	403.78	10502.8
	403.68	10549.1
	403.58	10606.8
	403.48	10678
	403.38	10765.2
	403.28	10870.9
	403.18	10997.6
	403.08	11147.6
	402.98	11323
	402.88	11525.4
	402.78	11755.8
	402.68	12015
	402.58	12302.8
	402.48	12619.1
	402.38	12964
	402.28	13338.2
	402.18	13743.4
	402.08	14183.2
	401.98	14663.6
	401.88	15193.3
	401.78	15783.2
	401.68	16446.8
	401.58	17198.2
	401.48	18050.3
	401.38	19011
	401.28	20076.7
	401.18	21228.3
	401.08	22428.4
	400.98	23620.9
	400.88	24738.2
	400.78	25707.1
	400.68	26461.4
	400.58	26950.9
	400.48	27149.4
	400.38	27057.2
	400.28	26696.8
	400.18	26103.8
	400.08	25313.9
	399.98	24353.9
	399.88	23239.7
	399.78	21991
	399.68	20645.5
	399.58	19264
	399.48	17917.8
	399.38	16667.7
	399.28	15553.9
	399.18	14592.7
	399.08	13782
	398.98	13109.5
	398.88	12557.2
	398.78	12107.2
	398.68	11742
	398.58	11446.4
	398.48	11207.3
	398.38	11013.5
	398.28	10855.9
	398.18	10727
	398.08	10620.7
	397.98	10532.1
	397.88	10457.5
	397.78	10393.9
	397.68	10339
	397.58	10291.1
	397.48	10249
	397.38	10211.6
	397.28	10178.2
	397.18	10148.1
	397.08	10121
	396.98	10096.3
	396.88	10073.9
	396.78	10053.4
	396.68	10034.6
	396.58	10017.4
	396.48	10001.5
	396.38	9986.92
	396.28	9973.39
	396.18	9960.85
	396.08	9949.21
	395.98	9938.39
	395.88	9928.31
	395.78	9918.89
	395.68	9910.09
	395.58	9901.85
	395.48	9894.13
	395.38	9886.89
	395.28	9880.08
	395.18	9873.67
	395.08	9867.64
	394.98	9861.94
	394.88	9856.57
	394.78	9851.48
	394.68	9846.67
	394.58	9842.12
	394.48	9837.8
	394.38	9833.71
	394.28	9829.82
	394.18	9826.13
	394.08	9822.61
	393.98	9819.26
	393.88	9816.07
	393.78	9813.03
	393.68	9810.13
	393.58	9807.35
	393.48	9804.7
	393.38	9802.17
	393.28	9799.75
	393.18	9797.44
	393.08	9795.22
	392.98	9793.09
	392.88	9791.06
	392.78	9789.11
	392.68	9787.24
	392.58	9785.45
	392.48	9783.72
	392.38	9782.06

## Sheet: Fig. 2g
	Binding energy (eV)	Intensity
	298.18	7157.3
	298.08	7143.63
	297.98	7129.95
	297.88	7116.28
	297.78	7102.6
	297.68	7088.93
	297.58	7075.26
	297.48	7061.58
	297.38	7047.91
	297.28	7034.23
	297.18	7020.56
	297.08	7006.89
	296.98	6993.21
	296.88	6979.54
	296.78	6965.86
	296.68	6952.19
	296.58	6938.52
	296.48	6924.84
	296.38	6911.17
	296.28	6897.49
	296.18	6883.82
	296.08	6870.15
	295.98	6856.47
	295.88	6842.8
	295.78	6829.12
	295.68	6815.45
	295.58	6801.78
	295.48	6788.1
	295.38	6774.43
	295.28	6760.76
	295.18	6747.08
	295.08	6733.41
	294.98	6719.73
	294.88	6706.06
	294.78	6692.39
	294.68	6678.71
	294.58	6665.04
	294.48	6651.36
	294.38	6637.69
	294.28	6624.02
	294.18	6610.34
	294.08	6596.67
	293.98	6582.99
	293.88	6569.32
	293.78	6555.65
	293.68	6541.97
	293.58	6528.3
	293.48	6514.62
	293.38	6500.95
	293.28	6487.28
	293.18	6473.6
	293.08	6459.93
	292.98	6446.26
	292.88	6432.58
	292.78	6418.91
	292.68	6405.24
	292.58	6391.56
	292.48	6377.9
	292.38	6364.23
	292.28	6350.57
	292.18	6336.92
	292.08	6323.29
	291.98	6309.7
	291.88	6296.15
	291.78	6282.69
	291.68	6269.36
	291.58	6256.25
	291.48	6243.46
	291.38	6231.17
	291.28	6219.63
	291.18	6209.21
	291.08	6200.4
	290.98	6193.92
	290.88	6190.73
	290.78	6192.09
	290.68	6199.67
	290.58	6215.62
	290.48	6242.61
	290.38	6283.95
	290.28	6343.57
	290.18	6426.09
	290.08	6536.73
	289.98	6681.17
	289.88	6865.61
	289.78	7096.14
	289.68	7378.66
	289.58	7718.31
	289.48	8118.9
	289.38	8582.86
	289.28	9109.93
	289.18	9697.13
	289.08	10338.3
	288.98	11023.5
	288.88	11740.1
	288.78	12471.3
	288.68	13197.8
	288.58	13898.3
	288.48	14549.9
	288.38	15130.6
	288.28	15618.7
	288.18	15995.7
	288.08	16246.4
	287.98	16360.4
	287.88	16332.8
	287.78	16164.2
	287.68	15861.1
	287.58	15435.5
	287.48	14904.2
	287.38	14287.6
	287.28	13610
	287.18	12897.6
	287.08	12178.7
	286.98	11483.1
	286.88	10841.6
	286.78	10287.8
	286.68	9857.4
	286.58	9589.91
	286.48	9528.42
	286.38	9719.73
	286.28	10213.1
	286.18	11057.5
	286.08	12297
	285.98	13964.6
	285.88	16077.3
	285.78	18624.7
	285.68	21565.1
	285.58	24819.8
	285.48	28270.5
	285.38	31767.8
	285.28	35132.3
	285.18	38172.5
	285.08	40700.1
	284.98	42547.9
	284.88	43589.6
	284.78	43749.8
	284.68	43014.9
	284.58	41434
	284.48	39114
	284.38	36204.2
	284.28	32884.4
	284.18	29343.9
	284.08	25764.5
	283.98	22306.5
	283.88	19094.6
	283.78	16218.3
	283.68	13728.1
	283.58	11639.6
	283.48	9940.7
	283.38	8597.3
	283.28	7564.52
	283.18	6791.44
	283.08	6227.23
	282.98	5825.19
	282.88	5544.59
	282.78	5352.29
	282.68	5222.15
	282.58	5134.48
	282.48	5075
	282.38	5033.65
	282.28	5003.69
	282.18	4980.66
	282.08	4961.75
	281.98	4945.22
	281.88	4930.02
	281.78	4915.55
	281.68	4901.48
	281.58	4887.6
	281.48	4873.83
	281.38	4860.11
	281.28	4846.42
	281.18	4832.74
	281.08	4819.06
	280.98	4805.38
	280.88	4791.71
	280.78	4778.03
	280.68	4764.36
	280.58	4750.69
	280.48	4737.01
	280.38	4723.34
	280.28	4709.66
	280.18	4695.99
	280.08	4682.31
	279.98	4668.64
	279.88	4654.97
	279.78	4641.29
	279.68	4627.62
	279.58	4613.95
	279.48	4600.27
	279.38	4586.6
	279.28	4572.92
	279.18	4559.25

## Sheet: Fig. 3a
	Ci (mg L-1)	Re (%)
		bPEI	PAAm	L-PAcH	S-PAcH(s)	S-PAcH(L)
	1	64.1	60.8	81.9	99.9	99.9
	2	75.55	73.1	82.2	99.9	99.1
	5	84.86	82.8	84.6	98.98	98.2
	10	93.48	93.22	89.2	99.91	99.9
	20	95.05	95.31	89.57	97.69	98.26
	50	80.692	79.054	81.51	87.246	98.414
	100	78.934	71.077	79.779	79.731	99.758
	200	75.45	67.404	76.216	76.062	99.156

## Sheet: Fig. 3b
	Ci (mg L-1)	Re (%)
		bPEI	PAAm	L-PAcH	S-PAcH(s)	S-PAcH(L)
	1	31.9	28.5	85.1	89.8	98.3
	2	36.5	31.15	85.5	88.4	97.2
	5	33.72	29.78	93.72	96.38	99
	10	38.32	30.17	93.54	95.2	97.5
	20	44.3	42.34	92.01	95.815	97.24
	50	43.616	64.802	92.964	92.948	98.986
	100	47.35	70.626	90.932	91.402	97.54
	200	43.19	51.8	81.04	83.285	98.725

## Sheet: Fig. 3c
	Ci (mg L-1)	Re (%)
		bPEI	PAAm	L-PAcH	S-PAcH(s)	S-PAcH(L)
	1	27.3	47.6	92.9	97.7	97.6
	2	24.7	62.85	99.05	99.1	99.914
	5	27.24	63.96	99.8774	99.9312	99.9146
	10	28.63	65.01	99.8432	99.8566	99.8432
	20	21.011	16.652	91.644	99.913	99.9063
	50	11.254	19.4552	78.745	99.8841	99.628
	100	6.0272	14.638	80.472	81.402	99.6881
	200	4.31594	13.71	59.6625	72.105	71.2392

[truncated: 13 more sheets: Fig. 3d, Fig. 3e, Fig. 4a, Fig. 4b, Fig. 4c, Fig. 4d, Fig. 4g, Fig. 5d, Fig. 5e, Fig. 5f, Fig. 5g, Fig. 5h, Fig. 5i]
